# Supplementary material for: Proteomic Profiling of an Exosome-Enriched Extracellular Vesicle Fraction and Structural Characterization of SMPDL3A in the Carcinogenic Liver Fluke Clonorchis sinensis
Source: Int J Mol Sci. 2026 Jan 9;27(2):682. doi: 10.3390/ijms27020682 (PMC12841337; doi:10.3390/ijms27020682)
Supplement: Supplementary file 1 [file ijms-27-00682-s001.zip]

Archive with 8 entries (8 files):
- Suppl Table S5. Exosomal proteins idnetified in the Chinese isolate proteome.xlsx
- Suppl Table S6. Refined orthogroups of exosomal proteins for GO analysis.xlsx
- Suppl Table S7. Primers for qPCR.xlsx
- Suppl Figures.pptx
- Suppl Table S1. Total proteins identified in the Korean isolate proteome.xlsx
- Suppl Table S2. Total proteins identified in the Chinese isolate proteome.xlsx
- Suppl Table S3. ESP-only proteins.xlsx
- Suppl Table S4. Exosomal proteins identified in the Korean isolate proteme.xlsx
