# Supplementary material for: Proteomic Profiling of an Exosome-Enriched Extracellular Vesicle Fraction and Structural Characterization of SMPDL3A in the Carcinogenic Liver Fluke Clonorchis sinensis
Source: Int J Mol Sci. 2026 Jan 9;27(2):682. doi: 10.3390/ijms27020682 (PMC12841337; doi:10.3390/ijms27020682)
Supplement: Supplementary file 1 [file ijms-27-00682-s001.zip › Suppl Table S5. Exosomal proteins idnetified in the Chinese isolate proteome.xlsx]

## Sheet: 386618
	Supplemental Table S5 . Clonorchis sinensis exosomal proteins identified by LC-MS/MS against the Chinese isolate proteome.
	Accession number	Length (aa)	Identical protein (query coverage / identity)a	Name (GAA/KAG series)b	Positions in PAGE gel (section number)
	GAA54374.1	6814	KAG5449807.1 (88% / 99.83%)	Basement membrane-specific heparan sulfate proteoglycan core protein / Hypothetical protein CSKR_201048	GCU_2, 3, and 18
	GAA51591.1	2902	KAG5445520.1 (38% / 99.46%)	Translation initiation factor 3 subunit A / Helicase ARIP4	GCU_5
	GAA51929.1	2721	KAG5451049.1 (90% / 98.52%)	Helicase domino / Hypothetical protein CSKR_105603	GCU_1
	GAA33950.2	1885	KAG5441064.1 (92% / 99.94%)	Fibropellin-1 / Neurexin-3	GCU_1
	GAA52352.1	1684	KAG5450669.1 (92% / 99.94%)	Myoferlin / Myoferlin	GCU_4
	GAA51719.1	1611	KAG5452013.1 (92% / 71.19%)	Putative cys1 protein / Hypothetical protein CSKR_110863	GCU_5, 6, 9, 12
	GAA49598.1	1591	KAG5443329.1 (100% / 99.69%)	GPI-anchored surface glycoprotein / Hypothetical protein CSKR_107278	GCU_1-5, 7, 9, and 10
	GAA49696.1	1558	KAG5454122.1 (86% / 90.78%)	Cyclin-dependent kinase 14 / Cyclin-dependent kinase 15	GCU_2
	GAA29501.2	1511	KAG5446423.1 (83% / 99.60%)	Ribosome assembly protein 1 / Elongation factor-like GTPase 1	GCU_9
	GAA55333.1	1499	KAG5444708.1 (100% / 97.26%)	Glycogen debranching enzyme / Glycogen debranching enzyme	GCU_3 and 4
	GAA52866.1	1452	KAG5441692.1 (100% / 99.65%)	Nuclear pore complex protein Nup133 / Hypothetical protein CSKR_103172	GCU_8
	GAA54179.1	1428	KAG5442926.1 (67% / 99.79%)	ATP-dependent RNA helicase DOB1 / Exosome RNA helicase MTR4	GCU_11
	GAA54881.1	1254	KAG5449214.1 (70% / 79.94%)	Hexosaminidase / Beta-hexosaminidase subunit beta	GCU_4
	GAA50942.1	1245	KAG5451513.1 (97% / 99.75%)	ATP-binding cassette subfamily B (MDR/TAP) member 1 / Multidrug resistance protein 1	GCU_1
	GAA53229.1	1083	KAG5448945.1 (67% / 99.72%)	Hypothetical protein CLF_109807 / Protein fam13a	GCU_12
	GAA56729.1	1066	KAG5451689.1 (57% / 99.82%)	Chaperonin GroEL / 60 kDa heat shock protein, mitochondrial	GCU_5
	GAA37010.2	1056	KAG5452075.1 (97% / 97.01%)	Polypeptide N-acetylglucosaminyltransferase / Methylated-DNA--protein-cysteine methyltransferase	GCU_6
	GAA27649.2	1021	KAG5453058.1 (91% / 100%)	Lysosomal alpha-mannosidase / Lysosomal alpha-mannosidase	GCU_12 and 16
	GAA27822.2	991	KAG5441067.1 (100% / 97.34%)	Sodium/potassium-transporting ATPase subunit alpha / Sodium/potassium-transporting ATPase subunit alpha	GCU_1
	GAA55137.1	924	KAG5449633.1 (71% / 82.33%)	20S proteasome subunit alpha 3 / Hypothetical protein CSKR_104134	GCU_11
	GAA55405.1	909	KAG5453006.1 (92% / 79.10%)	Basement membrane-specific heparan sulfate proteoglycan core protein / Hypothetical protein CSKR_109425	GCU_1 and 2
	GAA29237.2	883	KAG5454617.1 (99% / 88.57%)	Hypothetical protein CLF_106529 / Hypothetical protein CSKR_106009	GCU_2
	GAA54025.1	873	KAG5450815.1 (41% / 100%)	Fructose-bisphosphate aldolase class I / Fructose-bisphosphate aldolase	GCU_9 and 17
	GAA27551.2	826	KAG5443362.1 (97% / 99.63%)	Probable beta-D-xylosidase 7 / Putative beta-D-xylosidase 7	GCU_4
	GAA54838.1	811	KAG5448752.1 (100% / 99.88%)	Otopetrin / Proton channel OtopLc	GCU_5
	GAA50777.1	785	KAG5444452.1 (100% / 99.49%)	NEDD4-binding protein 2-like 2 / Hypothetical protein CSKR_101874	GCU_9
	GAA40480.2	777	KAG5446721.1 (36% / 90.24%)	CUB domain-containing protein 2 / Tolloid-like protein 2	GCU_1, 6, 7, and 18
	GAA57227.1	764	KAG5442329.1 (100% / 98.43%)	Propionyl-CoA carboxylase alpha chain / Propionyl-CoA carboxylase alpha chain, mitochondrial	GCU_3-5, 7, and 14
	GAA49178.1	754	KAG5441684.1 (57% / 99.31%)	Calpain-B / Calpain-A	GCU_3 and 7
	GAA52525.1	717	KAG5453827.1 (100% / 98.74%)	SID1 transmembrane family member 1 / SID1 transmembrane member 1	GCU_8, 10, and 14
	GAA49969.1	706	KAG5443664.1 (83% / 93.16%)	Dynein intermediate chain cytosolic / Cytoplasmic dynein 1 intermediate chain	GCU_5
	GAA55183.1	705	KAG5445074.1 (100% / 99.72%)	Histidine ammonia-lyase / Histidine ammonia-lyase	GCU_5
	GAA36428.2	678	KAG5453194.1 (100% / 100%)	Starch phosphorylase / Glycogen phosphorylase, muscle form	GCU_3 and 4
	GAA51984.1	593	KAG5452746.1 (52% / 97.76%)	Dipeptidyl peptidase 2 / Dipeptidyl peptidase 2	GCU_5
	GAA51867.1	590	No significant match	Hypothetical protein CLF_106934	GCU_9
	GAA55952.1	568	KAG5446047.1 (87% / 99.20%)	Protein FAM115C / TRPM8 channel-associated factor 3	GCU_3 and 9
	GAA55769.1	553	KAG5451568.1 (100% / 99.64%)	Fatty-acid amide hydrolase 1 / Fatty-acid amide hydrolase	GCU_5
	GAA53751.1	551	KAG5444631.1 (92% / 100%)	Glutamate dehydrogenase (NAD(P)+) / Glutamate dehydrogenase	GCU_5-7, and 18
	GAA53374.1	541	KAG5442557.1 (90% / 87.25%)	Proteasome subunit beta type-5 / Metallophosphoesterase 1	GCU_12
	GAA50199.1	536	KAG5453612.1 (37% / 99.50%)	CD63 antigen / 23 kDa integral membrane protein	GCU_1-5
	GAA51736.1	535	KAG5442653.1 (93% / 100%)	Propionyl-CoA carboxylase beta chain / Propionyl-CoA carboxylase beta chain, mitochondrial	GCU_5-7, and 10
	GAA54204.1	519	KAG5445460.1 (100% / 100%)	Leucine aminopeptidase / Leucine aminopeptidase yscIV	GCU_5-7, 12, and 18
	GAA27364.2	506	KAG5450953.1 (100% / 100%)	UTP--glucose-1-phosphate uridylyltransferase / UTP--glucose-1-phosphate uridylyltransferase	GCU_6
	GAA33847.2	498	KAG5455085.1 (100% / 100%)	Acid sphingomyelinase-like phosphodiesterase 3a /Acid sphingomyelinase-like phosphodiesterase 3a	GCU_4
	GAA49762.1	488	KAG5451687.1 (100% / 99.39%)	Retinal dehydrogenase 1 / Retinal dehydrogenase 1	GCU_6, 17, and 18
	GAA27975.2	476	KAG5451579.1 (100% / 99.78%)	Tyrosinase / Tyrosinase	GCU_5-7
	GAA36105.2	460	KAG5449894.1 (80% / 100%)	Annexin A6 / Annexin A6	GCU_9
	GAA37337.2	451	KAG5447609.1 (99% / 100%)	Tubulin alpha / Tubulin alpha-1A chain	GCU_6 and 7
	GAA53995.1	451	KAG5443451.1 (29% / 100%)	Large subunit ribosomal protein L21e / 60S ribosomal protein L21	GCU_9
	GAA42795.2	431	KAG5449997.1 (100% / 100%)	Legumain / Hemoglobinase	GCU_9
	GAA51601.1	431	KAG5442501.1 (100% / 100%)	Enolase / Enolase	GCU_7, 9, and 18
	GAA50593.1	420	KAG5453387.1 (100% / 88.81%)	Actin beta/gamma 1 / Actin-2	GCU_8
	GAA33660.1	416	KAG5449163.1 (100% / 99.76%)	Tubulin alpha chain / Tubulin alpha chain	GCU_6
	GAA55788.1	414	No significant match	Hypothetical protein CLF_108995	GCU_3
	GAA28814.1	390	KAG5448797.1 (100% / 100%)	Protein kinase A / cAMP-dependent protein kinase catalytic subunit alpha	GCU_1,2, and 12
	GAA54677.1	370	KAG5448193.1 (100% / 100%)	Hypothetical protein / Hypothetical protein CSKR_105699	GCU_5
	GAA50927.1	362	KAG5447444.1 (100% / 100%)	Fructose-bisphosphate aldolase class I / Fructose-bisphosphate aldolase	GCU_7, 9, 10, 17, and 18
	GAA48684.1	349	KAG5449895.1 (93% / 58.62%)	Annexin A7 / Annexin B11	GCU_9 and 17
	GAA56894.1	346	KAG5441177.1(100% / 100%)	Fructose-1,6-bisphosphatase I / Fructose-1,6-bisphosphatase	GCU_1 and 20
	GAA40121.2	342	KAG5447838.1 (98% / 95.61%)	Annexin A7 / Annexin A7	GCU_9
	GAA28380.1	337	KAG5448494.1 (100% / 100%)	Glyceraldehyde-3-phosphate dehydrogenase / Glyceraldehyde-3-phosphate dehydrogenase	GCU_9, 17, and 18
	GAA57926.1	324	No significant match	Putative HTH-type transcriptional regulator ykgA	GCU_5 and 10
	GAA53512.1	313	KAG5454905.1 (73% / 87.83%)	20S proteasome subunit alpha 2 / Proteasome subunit alpha type-2	GCU_12 and 20
	GAA48733.1	302	KAG5449134.1 (100% / 100%)	Syntenin-1 / Syntenin-1	GCU_9
	GAA51826.1	273	KAG5454370.1 (97% / 99.25%)	Natural resistance-associated macrophage protein / Natural resistance-associated macrophage protein 2	GCU_11
	GAA55663.1	271	KAG5446934.1 (95% / 98.84%)	Coiled-coil domain-containing protein 103 / Coiled-coil domain-containing protein 103	GCU_1
	GAA57021.1	249	No significant match	Hypothetical protein CLF_112011	GCU_3
	GAA55941.1	244	KAG5453240.1 (100% / 94.67%)	Lysosome-associated membrane glycoprotein / Hypothetical protein CSKR_113601	GCU_16
	GAA53679.1	243	KAG5451695.1 (91% / 99.55%)	6-phosphogluconate dehydrogenase / 6-phosphogluconate dehydrogenase, decarboxylating	GCU_12 and 18
	GAA55581.1	236	KAG5453194.1 (68% / 99.38%)	Glycogen phosphorylase muscle form / Glycogen phosphorylase muscle form	GCU_3
	GAA53645.1	235	KAG5447496.1 (95% / 84.51%)	Major vault protein / Major vault protein	GCU_3
	GAA30025.2	232	No significant match	Glutathione S-transferase	GCU_12, 20, and 21
	GAA33791.2	213	KAG5453121.1 (100% / 99.53%)	Prostaglandin-H2 D-isomerase / Glutathione S-transferase class-mu 28 kDa isozyme	GCU_12, and 18-20
	GAA54851.1	212	KAG5453139.1 (100% / 100%)	Prostaglandin-H2 D-isomerase / Glutathione S-transferase class-mu 28 kDa isozyme	GCU_12, 20, and 21
	GAA36524.2	212	KAG5451864.1 (100% / 100%)	Thioredoxin peroxidase / Thioredoxin peroxidase	GCU_12-16
	GAA56152.1	209	KAG5441699.1 (100% / 95.22%)	Endophilin-B1 / Endophilin-B1	GCU_11
	GAA52161.1	201	KAG5443946.1 (63% / 100%)	20S proteasome subunit beta 4 / Proteasome subunit beta type-2	GCU_12
	GAA55864.1	187	KAG5450482.1 (100% / 100%)	Ferritin, chloroplastic / Ferritin, chloroplastic	GCU_16
	GAA37250.1	173	KAG5450575.1 (100% / 100%)	Ferritin heavy chain / Ferritin-2 heavy chain	GCU_7, 9, 10, and 12-16
	GAA49799.1	171	KAG5450696.1 (82% / 100%)	Proteasome subunit alpha type-6 / Proteasome subunit alpha type-6	GCU_12
	GAA48783.1	158	KAG5455184.1 (65% / 100%)	Hypothetical protein CLF_102029 / Dye-decolorizing peroxidase YfeX	GCU_10
	GAA52057.1	156	KAG5442288.1 (100% / 100%)	Hypothetical protein / Hypothetical protein CSKR_104862	GCU_16
	GAA53599.1	156	KAG5448309.1 (73% / 94.78%)	20S proteasome subunit beta 6 / Proteasome subunit beta type-1-A	GCU_12
	GAA30369.2	156	KAG5441809.1 (100% / 100%)	Natterin-4 / Hypothetical protein CSKR_113299	GCU_16
	GAA54059.1	152	KAG5442528.1 (100% / 100%)	Cu/Zn superoxide dismutase / Superoxide dismutase [Cu-Zn], chloroplastic	GCU_16
	GAA56155.1	140	KAG5441702.1 (100% / 100%)	Hypothetical protein / Hypothetical protein CSKR_103164	GCU_13, 15, and 16
	GAA55080.1	128	No significant match	Large subunit ribosomal protein L40e	GCU_1, 3, 6, 7, and 9
	GAA52175.1	126	KAG5455184.1 (65% / 100%)	transcript=csin107459 gene=csin107459 hypothetical protein CLF_107459 / Dye-decolorizing peroxidase YfeX	GCU_10
	GAA51190.1	122	KAG5453625.1 (100% / 100%)	Histone H2B.1/H2B.2 / Histone H2B.1/H2B.2	GCU_4
	aThe identical proteins were retrieved from the GenBank database derived from BioProject PRJNA386618 (Korean isolate) through the BLASTp analysis (E-value = 0.0; % identity > 90%). Entries exhibiting identity values lower than 90% were presented in italisized letters, when the values were due to highly diverged sequences restricted within narrow segmental regions. bGAA and KAG series proteins wer…
