# Supplementary material for: Proteomic Profiling of an Exosome-Enriched Extracellular Vesicle Fraction and Structural Characterization of SMPDL3A in the Carcinogenic Liver Fluke Clonorchis sinensis
Source: Int J Mol Sci. 2026 Jan 9;27(2):682. doi: 10.3390/ijms27020682 (PMC12841337; doi:10.3390/ijms27020682)
Supplement: Supplementary file 1 [file ijms-27-00682-s001.zip › Suppl Table S6. Refined orthogroups of exosomal proteins for GO analysis.xlsx]

## Sheet: 386618
	Supplemental Table S6. Refined orthogroup-based K-set and C-set exosomal proteins of Clonorchis sinensis used for GO analysis.
	OrthoGroup	K-Set	C-Set	Name in Proteome-K / Proteome-Ca
	OG001	KAG5449807.1b	GAA54374.1	Hypothetical protein CSKR_201048 / Basement membrane-specific heparan sulfate proteoglycan core protein
	OG002	KAG5451049.1	GAA51929.1	Hypothetical protein CSKR_105603 / Helicase domino
	OG003	KAG5441063.1	GAA33950.2	Neurexin-3 / Fibropellin-1
	OG004	KAG5450669.1	GAA52352.1	Myoferlin / Myoferlin
	OG005	KAG5441692.1	GAA52866.1	Hypothetical protein CSKR_103172 / Nuclear pore complex protein Nup133
	OG006	KAG5454122.1	GAA49696.1	Cyclin-dependent kinase 15 / Cyclin-dependent kinase 14
	OG007	KAG5450575.1	GAA37250.1	Ferritin-2 heavy chain / Ferritin heavy chain
	OG008	KAG5444708.1	GAA55333.1	Glycogen debranching enzyme / Glycogen debranching enzyme
	OG009	KAG5443329.1	GAA49598.1c	Hypothetical protein CSKR_107278 / GPI-anchored surface glycoprotein
	OG010	KAG5446423.1	GAA29501.2	Elongation factor-like GTPase 1 / Ribosome assembly protein 1
	OG011	KAG5452013.1	GAA51719.1	Hypothetical protein CSKR_110863 / Putative cys1 protein
	OG012	KAG5443362.1	GAA27551.2	Putative beta-D-xylosidase 7 / Putative beta-D-xylosidase 7
	OG013	KAG5451955.1	GAA54706.1*d	Multidrug resistance protein 1 / Multidrug resistance protein 1
	OG014	KAG5449214.1	GAA54881.1	Beta-hexosaminidase subunit beta / Hexosaminidase
	OG015	KAG5453058.1	GAA27649.2	Lysosomal alpha-mannosidase / Lysosomal alpha-mannosidase
	OG016	KAG5452075.1	GAA37010.2	Methylated-DNA--protein-cysteine methyltransferase / Polypeptide N-acetylglucosaminyltransferase
	OG017	KAG5442926.1	GAA54179.1	Exosome RNA helicase MTR4 / ATP-dependent RNA helicase DOB1
	OG018	KAG5441067.1	GAA27822.2	Sodium/potassium-transporting ATPase subunit alpha / Na+/K+ transporting ATPase subunit alpha K01539 sodium/potassium-transporting ATPase subunit alpha
	OG019	KAG5445521.1	GAA51591.1	Eukaryotic translation initiation factor 3 subunit A / Translation initiation factor 3 subunit A
	OG020	KAG5453827.1	GAA52525.1	SID1 transmembrane member 1 /
	OG021	KAG5449949.1	GAA30540.2*	Lysosomal alpha-glucosidase / Lysosomal alpha-glucosidase
	OG022	KAG5447496.1	GAA53645.1	Major vault protein / Major vault protein
	OG023	KAG5444452.1	GAA50777.1	Hypothetical protein CSKR_101874 / NEDD4-binding protein 2-like protein 2
	OG024	KAG5446042.1	GAA55954.1*	TRPM8 channel-associated factor 2 / Hypothetical protein CLF_109447
	OG025	KAG5452947.1	GAA33469.2*	Glycogen phosphorylase, liver form / Starch phosphorylase
	OG026	KAG5453194.1	GAA55581.1	Glycogen phosphorylase, muscle form / Glycogen phosphorylase, muscle form
	OG027	KAG5446170.1	GAA36539.2*	Rhophilin, Rho GTPase binding protein / Programmed cell death 6-interacting protein
	OG028	KAG5454617.1	GAA29237.2	Hypothetical protein CSKR_106009 / Hypothetical protein CLF_106529
	OG029	KAG5448752.1	GAA54838.1	Proton channel OtopLc / Otopetrin
	OG030	KAG5442329.1	GAA57227.1	Propionyl-CoA carboxylase alpha chain, mitochondrial / Propionyl-CoA carboxylase alpha chain
	OG031	KAG5453005.1	GAA55405.1	Hypothetical protein CSKR_109425 / Basement membrane-specific heparan sulfate proteoglycan core protein
	OG032	KAG5445074.1	GAA55183.1	Histidine ammonia-lyase / Histidine ammonia-lyase
	OG033	KAG5442557.1	GAA53374.1	Metallophosphoesterase 1 / Proteasome subunit beta type-5
	OG034	KAG5443664.1	GAA49969.1	Cytoplasmic dynein 1 intermediate chain / Cytosolic dynein intermediate chain
	OG035	KAG5451695.1	GAA53679.1	6-phosphogluconate dehydrogenase, decarboxylating / 6-phosphogluconate dehydrogenase
	OG036	KAG5454370.1	GAA51826.1e	Natural resistance-associated macrophage protein 2 / Natural resistance-associated macrophage protein
	OG037	KAG5442653.1	GAA51736.1	Propionyl-CoA carboxylase beta chain, mitochondrial / Propionyl-CoA carboxylase beta chain
	OG038	KAG5451689.1	GAA56729.1	60 kDa heat shock protein, mitochondrial / Chaperonin GroEL
	OG039	KAG5446934.1	GAA55663.1	Coiled-coil domain-containing protein 103 / Coiled-coil domain-containing protein 103
	OG040	KAG5451568.1	GAA55769.1	Fatty acid amide hydrolase / Fatty acid amide hydrolase
	OG041	KAG5446047.1	GAA55952.1	TRPM8 channel-associated factor 3 / Protein FAM115C
	OG042	KAG5444631.1	GAA53751.1	Glutamate dehydrogenase / Glutamate dehydrogenase
	OG043	KAG5445460.1	GAA54204.1	Leucyl aminopeptidase yscIV / Leucyl aminopeptidase
	OG044	KAG5443565.1	No match	Hypothetical protein CSKR_101130 / -
	OG045	KAG5450044.1	GAA48217.1*	Annexin A11 / Annexin A6
	OG046	KAG5450953.1	GAA27364.2	UTP--glucose-1-phosphate uridylyltransferase / UTP--glucose-1-phosphate uridylyltransferase
	OG047	KAG5455184.1	GAA48783.1e	Dye-decolorizing peroxidase YfeX
	OG048	KAG5455085.1	GAA33847.2	Acid sphingomyelinase-like phosphodiesterase 3a / Acid sphingomyelinase-like phosphodiesterase 3a
	OG049	KAG5451687.1	GAA49762.1	Retinal dehydrogenase 1 / Retinal dehydrogenase 1
	OG050	KAG5449009.1	GAA48339.1*	Carnitine O-acetyltransferase mitochondrial / 4-hydroxybutyrate coenzyme A transferase
	OG051	KAG5449010.1	GAA48340.1*	Carnitine O-acetyltransferase mitochondrial / Dynein heavy chain 10 axonemal
	OG052	KAG5451579.1	GAA27975.2	Tyrosinase precursor (monophenol monooxygenase) / Tyrosinase
	OG053	KAG5452746.1	GAA51984.1	Dipeptidyl peptidase 2 / Dipeptidyl peptidase 2
	OG054	KAG5449163.1	GAA33660.1	Tubulin alpha chain
	OG055	KAG5447609.1	GAA37337.2	Tubulin alpha-1A chain / Tubulin alpha
	OG056	KAG5452195.1	No match	Proteasome subunit alpha type-5 / -
	OG057	KAG5441684.1	GAA49178.1	Calpain-A / Calpain-B
	OG058	KAG5450731.1	GAA36869.2*	Alpha-N-acetylgalactosaminidase / Alpha-galactosidase
	OG059	KAG5449997.1	GAA42795.2	Hemoglobinase / Legumain
	OG060	KAG5442501.1	GAA51601.1	Enolase / Enolase
	OG061	KAG5449894.1	GAA36105.2	Annexin A6 / Annexin A6
	OG062	KAG5448797.1	GAA28814.1	cAMP-dependent protein kinase catalytic subunit alpha / Protein kinase A
	OG063	KAG5449694.1	GAA38388.1*	Actin / Actin beta/gamma 1
	OG064	KAG5448193.1	GAA54677.1	Hypothetical protein CSKR_105699 / Hypothetical protein
	OG065	KAG5450815.1	GAA54025.1	Fructose-bisphosphate aldolase / Fructose-bisphosphate aldolase class I
	OG066	KAG5447444.1	GAA50927.1	Fructose-bisphosphate aldolase / Fructose-bisphosphate aldolase class I
	OG067	KAG5449895.1	GAA48684.1	Annexin B11 / Annexin A7
	OG068	KAG5441177.1	GAA56894.1	Fructose-1,6-bisphosphatase / Fructose-1,6-bisphosphatase I
	OG069	KAG5448494.1	GAA28380.1	Glyceraldehyde-3-phosphate dehydrogenase / Glyceraldehyde-3-phosphate dehydrogenase
	OG070	KAG5450630.1	No match	Cathepsin L / -
	OG071	KAG5448399.1	No match	Cathepsin L / -
	OG072	KAG5446721.1	GAA40480.2	Tolloid-like protein 2 / CUB domain-containing protein 2
	OG073	KAG5449134.1	GAA48733.1	Syntenin-1 / Syntenin-1
	OG074	KAG5441958.1	GAA28522.2*	Carboxymethylenebutenolidase / Carboxymethylenebutenolidase homolog
	OG075	KAG5443748.1	GAA53914.1*	Hydroxyacylglutathione hydrolase, mitochondrial / Hydroxyacylglutathione hydrolase
	OG076	KAG5449632.1e	GAA55137.1	Proteasome subunit alpha type-4 / 20S proteasome subunit alpha 3
	OG077	KAG5450696.1	GAA49799.1	Proteasome subunit alpha type-6 / Proteasome subunit alpha type-6
	OG078	KAG5441699.1	GAA56152.1	Endophilin-B1 / Endophilin-B1
	OG079	KAG5455060.1	GAA53711.1*	Proteasome subunit beta type-4 / 20S proteasome subunit beta 7
	OG080	KAG5454905.1	GAA53512.1	Proteasome subunit alpha type-2 / 20S proteasome subunit alpha 2
	OG081	KAG5453612.1	GAA50199.1	23 kDa integral membrane protein / CD63 antigen
	OG082	KAG5442528.1	GAA54059.1	Superoxide dismutase [Cu-Zn], chloroplastic / Cu/Zn superoxide dismutase
	OG083	KAG5442088.1	GAA30025.2	Glutathione S-transferase class-mu 26 kDa isozyme 1 / Glutathione S-transferase
	OG084	KAG5453121.1	GAA33791.2	Glutathione S-transferase class-mu 28 kDa isozyme / Prostaglandin-H2 D-isomerase
	OG085	KAG5453139.1	GAA54851.1	Glutathione S-transferase class-mu 28 kDa isozyme / Prostaglandin-H2 D-isomerase
	OG086	KAG5451864.1	GAA36524.2	Thioredoxin peroxidase / Thioredoxin peroxidase
	OG087	KAG5450482.1	GAA55864.1	Ferritin, chloroplastic / Ferritin, chloroplastic
	OG088	KAG5454311.1	GAA47648.1*	Receptor expression-enhancing protein 5 / Receptor expression-enhancing protein 5
	OG089	KAG5454719.1	GAA55998.1*	Heme binding / Peptidyl-prolyl isomerase F (cyclophilin F)
	OG090	KAG5442288.1	GAA52057.1	Hypothetical protein CSKR_104862 / Hypothetical protein
	OG091	KAG5441809.1	GAA30369.2	Hypothetical protein CSKR_113299 / Natterin-4
	OG092	KAG5454639.1	No match	Hypothetical protein CSKR_106030 / -
	OG093	KAG5441702.1	GAA56155.1	Hypothetical protein CSKR_103164 / Hypothetical protein
	OG094	KAG5452581.1	No match	Histone H2B.1/H2B.2 / -
	OG095	KAG5441701.1	No match	Hypothetical protein CSKR_103165 / -
	OG096	KAG5450543.1	No match	Hypothetical protein CSKR_201215 / -
	OG097	KAG5443945.1e	GAA52161.1	Proteasome subunit beta type-2 / 20S proteasome subunit beta 4
	OG098	KAG5451513.1*	GAA50942.1	Multidrug resistance protein 1 / ATP-binding cassette subfamily B (MDR/TAP) member 1
	OG099	KAG5448945.1*	GAA53229.1	Protein fam13a / Hypothetical protein CLF_109807
	OG100	No match	GAA51867.1	- / Hypothetical protein CLF_106934
	OG101	KAG5443451.1*	GAA53995.1	60S ribosomal protein L21 / Large subunit ribosomal protein L21e
	OG102	KAG5453387.1*	GAA50593.1	Actin-2 / Actin beta/gamma 1
	OG103	No match	GAA55788.1	- / Hypothetical protein CLF_108995
	OG104	KAG5447838.1*	GAA40121.2	Annexin A7 / Annexin A7
	OG105	No match	GAA57926.1	- / Putative HTH-type transcriptional regulator ykgA
	OG106	No match	GAA57021.1	- / Hypothetical protein CLF_112011
	OG107	KAG5453240.1*	GAA55941.1	Hypothetical protein CSKR_113601 / Lysosome-associated membrane glycoprotein
	OG108	KAG5448309.1*	GAA53599.1	Proteasome subunit beta type-1-A / 20S proteasome subunit beta 6
	OG109	No match	GAA55080.1	- / Large subunit ribosomal protein L40e
	OG110	KAG5453625.1*	GAA51190.1	Histone H2B.1/H2B.2 / Histone H2B.1/H2B.2
	aProteome-K (KAG series) and Proteome-C (GAA series) represent proteomes from the C. sinensis genome projects PRJNA386618 (Korean isolate) and PRJDA72781, respectively. bProteins identified by peptide mass fingerprinting (PMF) analsis are shown in bold. cProteins without gene ontology terms are undelined. dProteins retrieved through BLASTp searches using PMP-identified counterparts as queries are…
