# Supplementary material for: Proteomic Profiling of an Exosome-Enriched Extracellular Vesicle Fraction and Structural Characterization of SMPDL3A in the Carcinogenic Liver Fluke Clonorchis sinensis
Source: Int J Mol Sci. 2026 Jan 9;27(2):682. doi: 10.3390/ijms27020682 (PMC12841337; doi:10.3390/ijms27020682)
Supplement: Supplementary file 1 [file ijms-27-00682-s001.zip › Suppl Table S7. Primers for qPCR.xlsx]

## Sheet: Sheet1
	Supplemental Table S7. Primers used in the quantitative real-time RT-PCR (qRT-PCR).
	Donor	Gene	GenBank accession no.a	Primer name	Sequence
	C. sinensis	Cs_SMPDL3A	KAG5455085.1	Cs_SMPDL3A-q-F	5′-CCTCCAGAAATGTGGGAACC-3′
				Cs_SMPDL3A-q-R	5′-GTGTCTTGATCGTACTGCCC-3′
		Cs_SMPDL3B	KAG5454866.1	Cs_SMPDL3B-q-F	5′-GCCGGTTTGTTTGCTCATAG-3′
				Cs_SMPDL3B-q-R	5′-AGAGGAGAGACAGATGGAGC-3′
		Cs_SMPD2	KAG5444124.1	Cs_SMPD2-q-F	5′-GGTTGCACTACTCGGATCAC-3′
				Cs_SMPD2-q-R	5′-CATTGGCTCCACTTCTCTGG-3′
		Cs_SMPD4	KAG5450648.1	Cs_SMPD4-q-F	5′-TGTCATGGGCTCACTTCAAC-3′
				Cs_SMPD4-q-R	5′-TTCTTTCTCCGCTTTGGGTG-3′
		Cs_β-actin	KAG5449685.1	Cs_bAct-q-F	5′-CAAAGCAGGTTTTGCTGGTG-3′
				Cs_bAct-q-R	5′-ATACCTCGTTTGGATTGGGC-3′
	Human	Hs_SMPDL3A	NM_001286138.2	hSMPDL3A-q-F	5′-TGACAACCACCATCCAGAGTCTC-3′
				hSMPDL3A-q-R	5′-CTGGTGACTACAGGCAGTTGATC-3′
		Hs_SMPDL3B	NM_014474.4	hSMPDL3B-q-F	5′-GCGTCATAGCAGGGCAGTTCTT-3′
				hSMPDL3B-q-R	5′-TCCAGGTGTGATGAACATGGCG-3′
		Hs_SMPD1	NM_000543.5	hSMPD1-q-F	5′-GCTGGCTCTATGAAGCGATGGC-3′
				hSMPD1-q-R	5′-AGAGCCAGAAGTTCTCACGGGA-3′
		Hs_SMPD2	NM_003080.3	hSMPD2-q-F	5′-TGGTGCTCAACGCCTATGTGAC-3′
				hSMPD2-q-R	5′-GTCTGCCTTCTTGGATGTGTGG-3
		HS_SMPD3	NM_018667.4	hSMPD3-q-F	5′-GAAGCACACCTCAGGACCAAAG-3′
				hSMPD3-q-R	5′-CAGCCAGTCCTGAAGCAGGTC-3′
		Hs_SMPD4	NM_017951.5	hSMPD4-q-F	5′-TGGAGATGTGGCTGAGCTACCT-3′
				hSMPD4-q-R	5′-CAGCAGGTTCTCCTGGACAAAG-3′
		Hs_GAPDHb	NM_002046.7	hbGAPDH-q-F	5′-AGGGCTGCTTTTAACTCTGGT-3′
				hbGAPDH-q-R	5′-CCCCACTTGATTTTGGAGGGA-3′
	Mouse	Mm_SMPDL3A	NM_020561.2	mSMPDL3A-q-F	5′-CCTTTCGGAGATGTCCTGTGTG-3′
				mSMPDL3A-q-R	5′-ACTGGCACATGAGGTGGGCTAT-3′
		Mm_SMPDL3B	NM_133888.2	mSMPDL3B-q-F	5′-TGTGGAACGCTTGACCAACCTC-3′
				mSMPDL3B-q-R	5′-TGGGAACTGGTTCTTAGGGTGG-3′
		Mm_SMPD1	NM_011421.2	mSMPD1-q-F	5′-AACTCTGAGCCGACCACTAGCT-3′
				mSMPD1-q-R	5′-GTCCAGGACCACATGAGAGCTT-3′
		Mm_SMPD2	NM_009213.2	mSMPD2-q-F	5′-TGCCTGCTGAAAGAGTGGACAG-3′
				mSMPD2-q-R	5′-TGGCTGACGTAGCAGTTCTTGG-3′
		Mm_SMPD3	NM_021491.4	mSMPD3-q-F	5′-TCAACAGCGGTCTCTTCTTCGC-3′
				mSMPD3-q-R	5′-CTTTGGTCCTGAGGTGTGCTTC-3′
		Mm_SMPD4	NM_029945.3	mSMPD4-q-F	5′-AGCCTCGCTTTGTCCAGCAGAA-3′
				mSMPD4-q-R	5′-TGCAGGTAGCTCAGCCACATCT-3′
		Mm_GAPDHb	NM_008084.3	mGAPDH-F	5′-CATCACTGCCACCCAGAAGACTG-3′
				mGAPDH-R	5′-ATGCCAGTGAGCTTCCCGTTCAG-3′
	aGenBank accession number of corresponding protein (C. sinensis) or mRNA molecule is presented for each gene identity. bGAPDH, glyceraldehyde-3-phosphate dehydrogenase (house-keeping control gene for human and mouse cells).
