# Supplementary material for: Proteomic Profiling of an Exosome-Enriched Extracellular Vesicle Fraction and Structural Characterization of SMPDL3A in the Carcinogenic Liver Fluke Clonorchis sinensis
Source: Int J Mol Sci. 2026 Jan 9;27(2):682. doi: 10.3390/ijms27020682 (PMC12841337; doi:10.3390/ijms27020682)
Supplement: Supplementary file 1 [file ijms-27-00682-s001.zip › Suppl Table S1. Total proteins identified in the Korean isolate proteome.xlsx]

## Sheet: 386618
	Supplemental Table S1. Clonorchis sinensis excretory-secretory and/or exosomal proteins identified by LC-MS/MS against the Korean isolate proteome.
	Section no. in PAGE gel	No.	Accession no.	Protein name	Length (aa)	No. of matched peptides/sequences	Score	Mass
	GCU_1	1	KAG5449807.1	Hypothetical protein CSKR_201048	6054	65/40	2077	676704
		2	KAG5443329.1	Hypothetical protein CSKR_107278	1591	9/8	242	179017
		3	KAG5453005.1	Hypothetical protein CSKR_109425	748	4/4	118	85718
		4	KAG5451955.1	Multidrug resistance protein 1	1261	2/2	107	139389
		5	KAG5441067.1	Sodium/potassium-transporting ATPase subunit alpha	1020	2/2	106	114373
		6	KAG5441177.1	Fructose-1,6-bisphosphatase	346	1/1	102	37967
		7	KAG5441063.1	Neurexin-3	2252	2/2	61	256481
		8	KAG5449949.1	Lysosomal alpha-glucosidase	904	1/1	47	102002
		9	KAG5446721.1	Tolloid-like protein 2	310	1/1	32	35301
		10	KAG5453612.1	23 kDa integral membrane protein	221	1/1	30	24710
		11	KAG5448797.1	cAMP-dependent protein kinase catalytic subunit alpha	390	1/1	24	45179
		12	KAG5446934.1	Coiled-coil domain-containing protein 103	568	1/1	24	64066
		13	KAG5451049.1	Hypothetical protein CSKR_105603	3115	1/1	17	341432
	GCU_2	1	KAG5443329.1	Hypothetical protein CSKR_107278	1591	25/15	744	179017
		2	KAG5447496.1	Major vault protein	895	6/6	181	101183
		3	KAG5449807.1	Hypothetical protein CSKR_201048	6054	8/5	165	676704
		4	KAG5453005.1	Hypothetical protein CSKR_109425	748	3/2	106	85718
		5	KAG5454617.1	Hypothetical protein CSKR_106009	817	1/1	63	90239
		6	KAG5449949.1	Lysosomal alpha-glucosidase	904	2/1	61	102002
		7	KAG5448797.1	cAMP-dependent protein kinase catalytic subunit alpha	390	1/1	32	45179
		8	KAG5454122.1	Cyclin-dependent kinase 15	1820	1/1	27	198333
		9	KAG5453612.1	23 kDa integral membrane protein	221	1/1	25	24710
		10	KAG5441701.1	Hypothetical protein CSKR_103165	100	1/1	21	11441
	GCU_3	1	KAG5446042.1	TRPM8 channel-associated factor 2	885	18/11	556	100972
		2	KAG5453194.1	Glycogen phosphorylase, muscle form	840	18/12	377	97080
		3	KAG5442329.1	Propionyl-CoA carboxylase alpha chain, mitochondrial	752	9/7	295	83649
		4	KAG5449949.1	Lysosomal alpha-glucosidase	904	12/6	264	102002
		5	KAG5443329.1	Hypothetical protein CSKR_107278	1591	7/5	192	179017
		6	KAG5446170.1	Rhophilin, Rho GTPase binding protein	837	3/1	113	93086
		7	KAG5447496.1	Major vault protein	895	5/4	102	101183
		8	KAG5444708.1	Glycogen debranching enzyme	1646	2/1	72	186795
		9	KAG5452013.1	Hypothetical protein CSKR_110863	1437	3/1	60	166678
		10	KAG5441684.1	Calpain-A	438	2/2	35	50749
		11	KAG5449807.1	Hypothetical protein CSKR_201048	6054	1/1	33	676704
		12	KAG5453612.1	23 kDa integral membrane protein	221	1/1	24	24710
	GCU_4	1	KAG5443362.1	Putative beta-D-xylosidase 7	1333	3/1	203	149262
		2	KAG5443329.1	Hypothetical protein CSKR_107278	1591	6/4	120	179017
		3	KAG5446042.1	TRPM8 channel-associated factor 2	885	1/1	110	100972
		4	KAG5442329.1	Propionyl-CoA carboxylase alpha chain, mitochondrial	752	4/4	107	83649
		5	KAG5450669.1	Myoferlin	2060	2/1	97	236017
		6	KAG5449214.1	Beta-hexosaminidase subunit beta	1092	3/2	95	126478
		7	KAG5444708.1	Glycogen debranching enzyme	1646	2/1	86	186795
		8	KAG5447496.1	Major vault protein	895	2/2	74	101183
		9	KAG5453194.1	Glycogen phosphorylase, muscle form	840	3/3	67	97080
		10	KAG5455085.1	Acid sphingomyelinase-like phosphodiesterase 3a	498	1/1	30	57111
		11	KAG5452013.1	Hypothetical protein CSKR_110863	1437	1/1	27	166678
		12	KAG5450543.1	Hypothetical protein CSKR_201215	98	1/1	24	11425
		13	KAG5453612.1	23 kDa integral membrane protein	221	1/1	19	24710
		14	KAG5452581.1	Histone H2B.1/H2B.2	122	1/1	19	13641
	GCU_5	1	KAG5442653.1	Propionyl-CoA carboxylase beta chain, mitochondrial	574	18/9	614	64285
		2	KAG5445460.1	Leucyl aminopeptidase yscIV	519	11/6	505	56545
		3	KAG5451689.1	60 kDa heat shock protein, mitochondrial	571	10/3	345	61273
		4	KAG5446042.1	TRPM8 channel-associated factor 2	885	6/5	306	100972
		5	KAG5442329.1	Propionyl-CoA carboxylase alpha chain, mitochondrial	752	4/4	117	83649
		6	KAG5445074.1	Histidine ammonia-lyase	705	3/2	82	78443
		7	KAG5448193.1	Hypothetical protein CSKR_105699	370	5/1	80	41174
		8	KAG5444631.1	Glutamate dehydrogenase	533	3/2	64	59725
		9	KAG5451568.1	Fatty acid amide hydrolase	553	1/1	63	61087
		10	KAG5452013.1	Hypothetical protein CSKR_110863	1437	4/3	57	166678
		11	KAG5451579.1	Tyrosinase precursor (monophenol monooxygenase)	476	1/1	44	55625
		12	KAG5443329.1	Hypothetical protein CSKR_107278	1591	1/1	43	179017
		13	KAG5443664.1	Cytoplasmic dynein 1 intermediate chain	659	1/1	34	73778
		14	KAG5452947.1	Glycogen phosphorylase, liver form	884	1/1	30	102386
		15	KAG5448752.1	Proton channel OtopLc	811	1/1	30	94396
		16	KAG5453612.1	23 kDa integral membrane protein	221	1/1	24	24710
		17	KAG5445521.1	Eukaryotic translation initiation factor 3 subunit A	999	1/1	24	117133
		18	KAG5452746.1	Dipeptidyl peptidase 2	473	1/1	18	54368
	GCU_6	1	KAG5444631.1	Glutamate dehydrogenase	533	36/18	1080	59725
		2	KAG5445460.1	Leucyl aminopeptidase yscIV	519	13/10	491	56545
		3	KAG5446721.1	Tolloid-like protein 2	310	8/4	264	35301
		4	KAG5451687.1	Retinal dehydrogenase 1	488	5/3	215	53056
		5	KAG5450953.1	UTP--glucose-1-phosphate uridylyltransferase	506	4/3	126	56813
		6	KAG5447609.1	Tubulin alpha-1A chain	451	2/2	121	50844
		7	KAG5449009.1	Carnitine O-acetyltransferase mitochondrial	480	4/3	120	53211
		8	KAG5449163.1	Tubulin alpha chain	451	2/2	97	50967
		9	KAG5451579.1	Tyrosinase precursor (monophenol monooxygenase)	476	2/1	97	55625
		10	KAG5452013.1	Hypothetical protein CSKR_110863	1437	4/4	74	166678
		11	KAG5450044.1	Annexin A11	513	2/2	67	56526
		12	KAG5442653.1	Propionyl-CoA carboxylase beta chain, mitochondrial	574	1/1	51	64285
		13	KAG5452075.1	Methylated-DNA--protein-cysteine methyltransferase	1045	1/1	24	118475
		14	KAG5443565.1	Hypothetical protein CSKR_101130	515	1/1	22	57385
	GCU_7	1	KAG5446721.1	Tolloid-like protein 2	310	9/5	261	35301
		2	KAG5444631.1	Glutamate dehydrogenase	533	6/3	206	59725
		3	KAG5442653.1	Propionyl-CoA carboxylase beta chain, mitochondrial	574	3/3	118	64285
		4	KAG5449010.1	Carnitine O-acetyltransferase mitochondrial	478	2/2	97	53010
		5	KAG5442501.1	Enolase	431	1/1	66	46566
		6	KAG5445460.1	Leucyl aminopeptidase yscIV	519	1/1	65	56545
		7	KAG5448399.1	Cathepsin L	326	1/1	65	37047
		8	KAG5451579.1	Tyrosinase precursor (monophenol monooxygenase)	476	1/1	57	55625
		9	KAG5447609.1	Tubulin alpha-1A chain	451	1/1	44	50844
		10	KAG5450575.1	Ferritin-2 heavy chain	1723	1/1	38	20169
		11	KAG5447496.1	Major vault protein	895	1/1	37	101183
		12	KAG5450731.1	Alpha-N-acetylgalactosaminidase	435	1/1	36	49766
		13	KAG5447444.1	Fructose-bisphosphate aldolase	362	1/1	35	39946
		14	KAG5442329.1	Propionyl-CoA carboxylase alpha chain, mitochondrial	752	1/1	32	83649
		15	KAG5443329.1	Hypothetical protein CSKR_107278	1591	1/1	30	179017
	GCU_8	1	KAG5450731.1	Alpha-N-acetylgalactosaminidase	435	2/1	69	49766
		2	KAG5447496.1	Major vault protein	895	3/2	49	101183
		3	KAG5449694.1	Actin	376	2/2	36	42070
		4	KAG5441692.1	Hypothetical protein CSKR_103172	1853	1/1	14	206333
		5	KAG5453827.1	SID1 transmembrane member 1	946	1/1	14	108150
	GUC_9	1	KAG5452013.1	Hypothetical protein CSKR_110863	1437	13/4	431	166678
		2	KAG5447444.1	Fructose-bisphosphate aldolase	361	15/8	408	39946
		3	KAG5448399.1	Cathepsin L	326	1/1	75	37047
		4	KAG5442501.1	Enolase	431	1/1	72	46566
		5	KAG5449134.1	Syntenin-1	306	1/1	71	33190
		6	KAG5449894.1	Annexin A6	403	1/1	50	45613
		7	KAG5446047.1	TRPM8 channel-associated factor 3	552	1/1	44	62789
		8	KAG5449997.1	Hemoglobinase	432	1/1	38	50055
		9	KAG5449895.1	Annexin B11	357	1/1	37	40537
		10	KAG5448494.1	Glyceraldehyde-3-phosphate dehydrogenase	337	1/1	32	36660
		11	KAG5443329.1	Hypothetical protein CSKR_107278	1591	1/1	28	179017
		12	KAG5450575.1	Ferritin-2 heavy chain	1723	1/1	27	20169
		13	KAG5450815.1	Fructose-bisphosphate aldolase	363	1/1	27	39732
		14	KAG5446423.1	Elongation factor-like GTPase 1	1468	1/1	25	162127
		15	KAG5444452.1	Hypothetical protein CSKR_101874	888	1/1	24	99398
		16	KAG5449009.1	Carnitine O-acetyltransferase mitochondrial	480	1/1	20	53211
	GCU_10	1	KAG5455184.1	Dye-decolorizing peroxidase YfeX	504	19/7	535	56824
		2	KAG5447444.1	Fructose-bisphosphate aldolase	362	9/5	241	39946
		3	KAG5442653.1	Propionyl-CoA carboxylase beta chain, mitochondrial	574	7/5	170	64285
		4	KAG5448399.1	Cathepsin L	326	2/2	98	37047
		5	KAG5450575.1	Ferritin-2 heavy chain	1723	2/2	81	20169
		6	KAG5443329.1	Hypothetical protein CSKR_107278	1591	1/1	41	179017
		7	KAG5453827.1	SID1 transmembrane member 1	946	1/1	15	108150
	GCU_11	1	KAG5448399.1	Cathepsin L	326	4/2	145	37047
		2	KAG5441699.1	Endophilin-B1	247	2/1	129	28636
		3	KAG5449632.1	Proteasome subunit alpha type-4	248	2/1	102	28099
		4	KAG5442926.1	Exosome RNA helicase MTR4	1031	1/1	23	117671
		5	KAG5454370.1	Natural resistance-associated macrophage protein 2	591	1/1	14	65910
	GCU_12	1	KAG5448399.1	Cathepsin L	326	8/3	280	37047
		2	KAG5445460.1	Leucyl aminopeptidase yscIV	519	2/1	119	56545
		3	KAG5442088.1	Glutathione S-transferase class-mu 26 kDa isozyme 1	218	4/4	111	25080
		4	KAG5454905.1	Proteasome subunit alpha type-2	235	4/4	111	26125
		5	KAG5452195.1	Proteasome subunit alpha type-5	445	1/1	76	48872
		6	KAG5453058.1	Lysosomal alpha-mannosidase	1073	3/3	70	122027
		7	KAG5453139.1	Glutathione S-transferase class-mu 28 kDa isozyme	212	1/1	68	24589
		8	KAG5452013.1	Hypothetical protein CSKR_110863	1437	2/2	65	166678
		9	KAG5451864.1	Thioredoxin peroxidase	212	2/1	60	23910
		10	KAG5450696.1	Proteasome subunit alpha type-6	247	1/1	57	27821
		11	KAG5442557.1	Metallophosphoesterase 1	663	1/1	55	76162
		12	KAG5453121.1	Glutathione S-transferase class-mu 28 kDa isozyme	213	2/2	46	24751
		13	KAG5451695.1	6-phosphogluconate dehydrogenase, decarboxylating	643	1/1	40	70657
		14	KAG5443945.1	Proteasome subunit beta type-2	51	1/1	35	5805
		15	KAG5450630.1	Cathepsin L	327	1/1	30	37398
		16	KAG5450575.1	Ferritin-2 heavy chain	1723	1/1	30	20169
		17	KAG5448797.1	cAMP-dependent protein kinase catalytic subunit alpha	390	1/1	27	45179
		18	KAG5455060.1	Proteasome subunit beta type-4	244	1/1	25	27393
		19	KAG5454639.1	Hypothetical protein CSKR_106030	155	1/1	24	17424
	GCU_13	1	KAG5450575.1	Ferritin-2 heavy chain	1723	9/4	404	20169
		2	KAG5448399.1	Cathepsin L	326	2/2	119	37047
		3	KAG5441702.1	Hypothetical protein CSKR_103164	140	1/1	44	15516
		4	KAG5451864.1	Thioredoxin peroxidase	212	1/1	29	23910
	GCU_14	1	KAG5450575.1	Ferritin-2 heavy chain	1723	40/10	1330	20169
		2	KAG5451864.1	Thioredoxin peroxidase	212	3/2	104	23910
		3	KAG5448399.1	Cathepsin L	326	1/1	79	37047
		4	KAG5442329.1	Propionyl-CoA carboxylase alpha chain, mitochondrial	752	1/1	34	83649
		5	KAG5453827.1	SID1 transmembrane member 1	946	1/1	18	108150
	GCU_15	1	KAG5450575.1	Ferritin-2 heavy chain	1723	20/9	738	20169
		2	KAG5451864.1	Thioredoxin peroxidase	212	21/6	359	23910
		3	KAG5441702.1	Hypothetical protein CSKR_103164	140	1/1	80	15516
	GCU_16	1	KAG5450575.1	Ferritin-2 heavy chain	1723	24/8	745	20169
		2	KAG5451864.1	Thioredoxin peroxidase	212	11/7	217	23910
		3	KAG5454719.1	Heme binding	162	3/2	165	17810
		4	KAG5450482.1	Ferritin, chloroplastic	187	3/3	134	21189
		5	KAG5441809.1	Hypothetical protein CSKR_113299	156	3/2	120	16853
		6	KAG5442288.1	Hypothetical protein CSKR_104862	156	1/1	89	17354
		7	KAG5453058.1	Lysosomal alpha-mannosidase	1073	2/1	80	122027
		8	KAG5441702.1	Hypothetical protein CSKR_103164	140	1/1	66	15516
		9	KAG5454311.1	Receptor expression-enhancing protein 5	185	3/2	55	21426
		10	KAG5442528.1	Superoxide dismutase [Cu-Zn], chloroplastic	218	1/1	28	23208
		11	KAG5449997.1	Hemoglobinase	432	1/1	24	50055
		12	KAG5452013.1	Hypothetical protein CSKR_110863	1437	1/1	16	166678
	GCU_17	1	KAG5448494.1	Glyceraldehyde-3-phosphate dehydrogenase	337	13/7	488	36660
		2	KAG5447444.1	Fructose-bisphosphate aldolase	362	6/4	226	39946
		3	KAG5442083.1	Cytosolic malate dehydrogenase, NAD-dependent	329	4/3	134	36432
		4	KAG5449895.1	Annexin B11	357	1/1	54	40537
		5	KAG5451687.1	Retinal dehydrogenase 1	488	1/1	40	53056
		6	KAG5450815.1	Fructose-bisphosphate aldolase	363	1/1	31	39732
		7	KAG5448104.1	SNF-serine/threonine-protein kinase	1413	1/1	13	157660
	GCU_18	1	KAG5451687.1	Retinal dehydrogenase 1	488	28/14	922	53056
		2	KAG5451686.1	Retinal dehydrogenase 1	488	24/11	809	53134
		3	KAG5442501.1	Enolase	431	18/8	671	46566
		4	KAG5446622.1	Phosphoglycerate kinase	415	9/5	263	44993
		5	KAG5451486.1	Severin	358	8/7	225	41119
		6	KAG5449807.1	Hypothetical protein CSKR_201048	6054	7/6	208	676704
		7	KAG5446790.1	Citrate synthase, mitochondrial	465	6/4	179	52335
		8	KAG5451695.1	6-phosphogluconate dehydrogenase, decarboxylating	643	2/2	131	70657
		9	KAG5451226.1	Plastin-2	648	3/2	127	73977
		10	KAG5445460.1	Leucyl aminopeptidase yscIV	519	2/2	126	56545
		11	KAG5450117.1	Urocanate hydratase	701	2/1	81	78049
		12	KAG5441779.1	Malate dehydrogenase, NAD-dependent	389	2/2	77	42914
		13	KAG5443490.1	Glycerol-3-phosphate O-acyltransferase 2	498	1/1	68	56153
		14	KAG5453564.1	NAD-dependent isocitrate dehydrogenase	451	2/1	67	51571
		15	KAG5446721.1	Tolloid-like protein 2	310	1/1	59	35301
		16	KAG5451921.1	Globin-3	150	1/1	56	16985
		17	KAG5442986.1	Acetyl-CoA acetyltransferase, mitochondrial	434	1/1	53	46222
		18	KAG5444631.1	Glutamate dehydrogenase	533	2/1	53	59725
		19	KAG5441798.1	Kynurenine--oxoglutarate transaminase 3	436	1/1	48	49342
		20	KAG5453121.1	Glutathione S-transferase class-mu 28 kDa isozyme	213	1/1	47	24751
		21	KAG5447444.1	Fructose-bisphosphate aldolase	362	1/1	46	39946
		22	KAG5448494.1	Glyceraldehyde-3-phosphate dehydrogenase	337	1/1	44	36660
		23	KAG5444113.1	Cystathionine gamma-lyase	415	1/1	34	46822
		24	KAG5454186.1	Calpain	756	2/1	34	87171
		25	KAG5448797.1	cAMP-dependent protein kinase catalytic subunit alpha	390	1/1	24	45179
		26	KAG5454262.1	Glycine amidinotransferase, mitochondrial	413	1/1	23	47454
		27	KAG5452295.1	Putative GTP-binding protein 6	574	1/1	23	64804
		28	KAG5447043.1	Glutamate receptor ionotropic, kainate 3	968	1/1	21	110681
		29	KAG5448806.1	Hypothetical protein CSKR_111514	190	1/1	17	21575
	GCU_19	1	KAG5442377.1	Triosephosphate isomerase	252	4/2	183	28123
		2	KAG5451851.1	Hypothetical protein CSKR_201538	112	3/1	112	12834
		3	KAG5453121.1	Glutathione S-transferase class-mu 28 kDa isozyme	213	2/1	55	24751
		4	KAG5441958.1	Carboxymethylenebutenolidase	297	1/1	48	32517
		5	KAG5443889.1	Carbonic anhydrase 2	255	1//1	40	28664
		6	KAG5443748.1	Hydroxyacylglutathione hydrolase, mitochondrial	268	1/1	38	29964
	GCU_20	1	KAG5453121.1	Glutathione S-transferase class-mu 28 kDa isozyme	213	34/14	951	24751
		2	KAG5448399.1	Cathepsin L	326	8/3	313	37047
		3	KAG5442377.1	Triosephosphate isomerase	252	4/3	131	28123
		4	KAG5443748.1	Hydroxyacylglutathione hydrolase, mitochondrial	268	2/1	102	29964
		5	KAG5453139.1	Glutathione S-transferase class-mu 28 kDa isozyme	212	1/1	82	24589
		6	KAG5441958.1	Carboxymethylenebutenolidase	297	2/2	80	32517
		7	KAG5451921.1	Globin-3	150	1/1	60	16985
		8	KAG5441177.1	Fructose-1,6-bisphosphatase	346	1/1	57	37967
		9	KAG5445040.1	Glutathione S-transferase omega-1	246	2/2	49	27812
		10	KAG5442088.1	Glutathione S-transferase class-mu 26 kDa isozyme 1	218	1/1	38	25080
		11	KAG5453142.1	Glutathione S-transferase class-mu 28 kDa isozyme	212	1/1	34	24775
		12	KAG5452331.1	Hypothetical protein CSKR_112800	844	1/1	24	94269
	GCU_21	1	KAG5442088.1	Glutathione S-transferase class-mu 26 kDa isozyme 1	218	37/13	964	25080
		2	KAG5442460.1	Glutathione S-transferase Mu 3	219	7/5	215	25421
		3	KAG5448399.1	Cathepsin L	326	3/2	89	37047
		4	KAG5451921.1	Globin-3 / Myoglobin	150	2/1	72	16985
		5	KAG5453139.1	Glutathione S-transferase class-mu 28 kDa isozyme	212	1/1	56	24589
		6	KAG5451022.1	GPI ethanolamine phosphate transferase 3	998	1/1	14	112705
