# Supplementary material for: Proteomic Profiling of an Exosome-Enriched Extracellular Vesicle Fraction and Structural Characterization of SMPDL3A in the Carcinogenic Liver Fluke Clonorchis sinensis
Source: Int J Mol Sci. 2026 Jan 9;27(2):682. doi: 10.3390/ijms27020682 (PMC12841337; doi:10.3390/ijms27020682)
Supplement: Supplementary file 1 [file ijms-27-00682-s001.zip › Suppl Table S2. Total proteins identified in the Chinese isolate proteome.xlsx]

## Sheet: 72781
	Supplemental Table S2. Clonorchis sinensis excretory-secretory and/or exosomal proteins identified by LC-MS/MS against the Chinese isolate proteome.
	Section no. in PAGE gel	No.	Accession no.	Protein name	Length (aa)	No. of matched peptides/sequences	Score	Mass
	GCU_1	1	GAA54374.1	Basement membrane-specific heparan sulfate proteoglycan core protein	6814	66/41	2082	763875
		2	GAA49598.1	GPI-anchored surface glycoprotein	1591	9/8	237	179138
		3	GAA55405.1	Basement membrane-specific heparan sulfate proteoglycan core protein	909	4/4	118	104455
		4	GAA27822.2	Sodium/potassium-transporting ATPase subunit alpha	991	2/2	106	111423
		5	GAA56894.1	Fructose-1,6-bisphosphatase I	346	1/1	102	37967
		6	GAA55080.1	Large subunit ribosomal protein L40e	128	1/1	86	14980
		7	GAA33950.2	Fibropellin-1	1885	2/2	61	216851
		8	GAA30540.2	Lysosomal alpha-glucosidase	904	1/1	47	102032
		9	GAA50942.1	ATP-binding cassette subfamily B (MDR/TAP) member 1	1245	1/1	35	138465
		10	GAA40480.2	CUB domain-containing protein 2	772	1/1	32	88046
		11	GAA50199.1	CD63 antigen	536	1/1	30	60861
		12	GAA28814.1	Protein kinase A	390	1/1	24	45179
		13	GAA55663.1	Coiled-coil domain-containing protein 103	271	1/1	24	30449
		14	GAA51929.1	Helicase domino	2721	1/1	17	299457
	GCU_2	1	GAA49598.1	GPI-anchored surface glycoprotein	1591	25/15	729	179138
		2	GAA54374.1	Basement membrane-specific heparan sulfate proteoglycan core protein	6814	8/5	172	763875
		3	GAA55405.1	Basement membrane-specific heparan sulfate proteoglycan core protein	909	3/2	101	104455
		4	GAA29237.2	Hypothetical protein CLF_106529	883	1/1	63	97257
		5	GAA30540.2	Lysosomal alpha-glucosidase	904	2/1	61	102032
		6	GAA28814.1	Protein kinase A	390	1/1	32	45179
		7	GAA49696.1	Cyclin-dependent kinase 14	1558	1/1	27	172911
		8	GAA50199.1	CD63 antigen	536	1/1	25	60861
	GCU_3	1	GAA36428.2	Starch phosphorylase	678	13/9	335	78282
		2	GAA57227.1	Propionyl-CoA carboxylase alpha chain	764	9/7	289	84959
		3	GAA30540.2	Lysosomal alpha-glucosidase	904	11/5	252	102032
		4	GAA49598.1	GPI-anchored surface glycoprotein	1591	7/5	192	179138
		5	GAA36539.2	Programmed cell death 6-interacting protein	777	3/1	109	86969
		6	GAA55952.1	Protein FAM115C	568	4/1	94	64399
		7	GAA49178.1	Calpain-B	754	4/4	80	87149
		8	GAA55333.1	Glycogen debranching enzyme	1499	2/1	72	170192
		9	GAA55080.1	Large subunit ribosomal protein L40e	128	1/1	66	14980
		10	GAA55581.1	Glycogen phosphorylase muscle form	236	5/3	64	27352
		11	GAA54374.1	Basement membrane-specific heparan sulfate proteoglycan core protein	6814	1/1	33	763875
		12	GAA53645.1	Major vault protein	235	1/1	28	27119
		13	GAA55788.1	Hypothetical protein CLF_108995	414	1/1	25	47482
		14	GAA57021.1	Hypothetical protein CLF_112011	249	1/1	25	28928
		15	GAA50199.1	CD63 antigen	536	1/1	24	60861
		16	GAA47529.1	Multiple PDZ domain protein	2772	1/1	16	304080
	GCU_4	1	GAA27551.2	Probable beta-D-xylosidase 7	826	3/1	206	92258
		2	GAA49598.1	GPI-anchored surface glycoprotein	1591	6/4	118	179138
		3	GAA57227.1	Propionyl-CoA carboxylase alpha chain	764	4/4	111	84959
		4	GAA52352.1	Myoferlin	1684	2/1	98	195071
		5	GAA55333.1	Glycogen debranching enzyme	1499	2/1	86	170192
		6	GAA36428.2	Starch phosphorylase	678	3/3	66	78282
		7	GAA54881.1	Hexosaminidase	1254	1/1	46	145414
		8	GAA33847.2	Acid sphingomyelinase-like phosphodiesterase 3a	498	1/1	30	57111
		9	GAA50199.1	CD63 antigen	536	1/1	19	60861
		10	GAA51190.1	Histone H2B.1/H2B.2	122	1/1	19	13590
	GCU_5	1	GAA51736.1	Propionyl-CoA carboxylase beta chain	535	18/9	618	59584
		2	GAA54204.1	Leucine aminopeptidase	519	11/6	507	56545
		3	GAA56729.1	Chaperonin GroEL	1066	10/3	345	118128
		4	GAA57227.1	Propionyl-CoA carboxylase alpha chain	764	4/4	116	84959
		5	GAA55183.1	Histidine ammonia-lyase	705	3/2	89	78471
		6	GAA54677.1	Hypothetical protein	370	4/1	71	41174
		7	GAA53751.1	Glutamate dehydrogenase (NAD(P)+)	551	3/2	64	61644
		8	GAA55769.1	Fatty-acid amide hydrolase 1	553	1/1	63	61127
		9	GAA51719.1	Putative cys1 protein	1611	4/3	59	187852
		10	GAA27975.2	Tyrosinase	476	1/1	44	55615
		11	GAA49598.1	GPI-anchored surface glycoprotein	1591	1/1	43	179138
		12	GAA49969.1	Dynein intermediate chain cytosolic	706	1/1	34	79458
		13	GAA33469.2	Starch phosphorylase	780	1/1	30	89696
		14	GAA54838.1	Otopetrin	811	1/1	30	94410
		15	GAA50199.1	CD63 antigen	536	1/1	24	60861
		16	GAA57926.1	Putative HTH-type transcriptional regulator ykgA	324	1/1	24	38682
		17	GAA51591.1	Translation initiation factor 3 subunit A	2902	1/1	24	333510
		18	GAA51984.1	Dipeptidyl peptidase 2	593	1/1	18	68291
	GCU_6	1	GAA53751.1	Glutamate dehydrogenase (NAD(P)+)	551	36/18	1064	61644
		2	GAA54204.1	Leucine aminopeptidase	519	13/10	483	56545
		3	GAA40480.2	CUB domain-containing protein 2	777	8/4	265	88046
		4	GAA49762.1	Retinal dehydrogenase 1	488	5/3	211	53002
		5	GAA27364.2	UTP--glucose-1-phosphate uridylyltransferase	506	4/3	126	56813
		6	GAA48339.1	4-hydroxybutyrate coenzyme A transferase	253	4/3	124	53211
		7	GAA37337.2	Tubulin alpha	451	2/2	120	50841
		8	GAA33660.1	Tubulin alpha chain	416	2/2	96	47001
		9	GAA27975.2	Tyrosinase	476	2/1	95	55615
		10	GAA48217.1	Annexin A6	785	2/2	64	88036
		11	GAA51719.1	Putative cys1 protein	1611	2/2	60	187852
		12	GAA55080.1	Large subunit ribosomal protein L40e	128	1/1	52	14980
		13	GAA51736.1	Propionyl-CoA carboxylase beta chain	535	1/1	51	59584
		14	GAA37010.2	Polypeptide N-acetylglucosaminyltransferase	1056	1/1	24	119133
	GCU_7	1	GAA40480.2	CUB domain-containing protein 2	777	9/5	253	88046
		2	GAA53751.1	Glutamate dehydrogenase (NAD(P)+)	551	6/3	198	61644
		3	GAA51736.1	Propionyl-CoA carboxylase beta chain	535	3/3	120	59584
		4	No exact match	Acetyl-CoA deacylase	478	2/2	97	53010
		5	GAA55080.1	Large subunit ribosomal protein L40e	128	1/1	70	14980
		6	GAA51601.1	Enolase	431	1/1	66	46566
		7	GAA54204.1	Leucine aminopeptidase	519	1/1	65	56545
		8	GAA27975.2	Tyrosinase	476	1/1	57	55615
		9	GAA37337.2	Tubulin alpha	451	1/1	44	50841
		10	GAA37250.1	Ferritin heavy chain	173	1/1	38	20169
		11	GAA36869.2	Alpha-galactosidase	604	1/1	36	69220
		12	GAA50927.1	Fructose-bisphosphate aldolase class I	362	1/1	35	39946
		13	GAA49178.1	Calpain-B	754	1/1	33	87149
		14	GAA57227.1	Propionyl-CoA carboxylase alpha chain	764	1/1	32	84959
		15	GAA49598.1	GPI-anchored surface glycoprotein	1591	1/1	30	179138
	GCU_8	1	GAA36869.2	Alpha-galactosidase	604	2/1	69	69220
		2	GAA50593.1	Actin beta/gamma 1	420	2/2	36	46926
		3	GAA52866.1	Nuclear pore complex protein Nup133	1452	1/1	14	161195
		4	GAA52525.1	SID1 transmembrane family member 1	717	1/1	14	82482
	GCU_9	1	GAA50927.1	Fructose-bisphosphate aldolase class I	362	15/8	395	39946
		2	GAA51719.1	Putative cys1 protein	1611	4/1	142	187852
		3	GAA48684.1	Annexin A7	349	2/2	73	39323
		4	GAA51601.1	Enolase	431	1/1	72	46566
		5	GAA48733.1	Syntenin-1	302	1/1	71	32637
		6	GAA55080.1	Large subunit ribosomal protein L40e	128	1/1	70	14980
		7	GAA36105.2	Annexin A6	460	1/1	50	51355
		8	GAA40121.2	Annexin A7	342	2/1	44	39307
		9	GAA55952.1	Protein FAM115C	568	1/1	44	64399
		10	GAA42795.2	Legumain	431	1/1	38	49968
		11	GAA28380.1	Glyceraldehyde-3-phosphate dehydrogenase	337	1/1	32	36660
		12	GAA49598.1	GPI-anchored surface glycoprotein	1591	1/1	28	179138
		13	GAA53995.1	Large subunit ribosomal protein L21e	451	1/1	27	51687
		14	GAA37250.1	Ferritin heavy chain	173	1/1	27	20169
		15	GAA54025.1	Fructose-bisphosphate aldolase class I	873	1/1	27	98805
		16	GAA29501.2	Ribosome assembly protein 1	1511	1/1	25	167435
		17	GAA51867.1	Hypothetical protein CLF_106934	590	1/1	25	65311
		18	GAA50777.1	NEDD4-binding protein 2-like 2	785	1/1	24	88002
		19	GAA48339.1	4-hydroxybutyrate coenzyme A transferase	253	1/1	20	53211
	GCU_10	1	GAA50927.1	Fructose-bisphosphate aldolase class I	362	9/5	236	39946
		2	GAA48783.1	Hypothetical protein CLF_102029	158	9/2	225	18051
		3	GAA52175.1	transcript=csin107459 gene=csin107459 hypothetical protein CLF_107459	126	7/3	206	14168
		4	GAA51736.1	Propionyl-CoA carboxylase beta chain	535	7/5	168	59584
		5	GAA37250.1	Ferritin heavy chain	173	2/2	81	20169
		6	GAA49598.1	GPI-anchored surface glycoprotein	1591	1/1	41	179138
		7	GAA57926.1	Putative HTH-type transcriptional regulator ykgA	324	1/1	24	38682
		8	GAA52525.1	SID1 transmembrane family member 1	717	1/1	15	82482
	GCU_11	1	GAA56152.1	Endophilin-B1	209	2/1	128	24004
		2	GAA55137.1	20S proteasome subunit alpha 3	924	2/1	102	104816
		3	GAA54179.1	ATP-dependent RNA helicase DOB1	1428	1/1	23	163806
		4	GAA51826.1	Natural resistance-associated macrophage protein	273	1/1	14	31189
	GCU_12	1	GAA54204.1	Leucine aminopeptidase	519	2/1	119	56545
		2	GAA30025.2	Glutathione S-transferase	232	4/4	108	26699
		3	GAA53512.1	20S proteasome subunit alpha 2	313	4/4	102	35158
		4	GAA54851.1	Prostaglandin-H2 D-isomerase	212	1/1	68	24589
		5	GAA27649.2	Lysosomal alpha-mannosidase	1021	3/3	67	115385
		6	GAA51719.1	Putative cys1 protein	1611	2/2	65	187852
		7	No exact match	Thioredoxin peroxidase	212	2/1	59	23910
		8	GAA49799.1	Proteasome subunit alpha type-6	171	1/1	57	19383
		9	GAA53374.1	Proteasome subunit beta type-5	541	1/1	55	61371
		10	GAA33791.2	Prostaglandin-H2 D-isomerase	213	2/2	46	24765
		11	GAA53679.1	6-phosphogluconate dehydrogenase	243	1/1	40	27085
		12	GAA52161.1	20S proteasome subunit beta 4	201	1/1	35	22786
		13	GAA47433.1	Cathepsin F	327	1/1	30	37470
		14	GAA37250.1	Ferritin heavy chain	173	1/1	30	20169
		15	GAA28814.1	Protein kinase A	390	1/1	27	45179
		16	GAA53599.1	20S proteasome subunit beta 6	156	1/1	22	17863
		17	GAA53229.1	Hypothetical protein CLF_109807	1083	1/1	20	123254
	GCU_13	1	GAA37250.1	Ferritin heavy chain	173	9/4	394	20169
		2	GAA56155.1	Hypothetical protein	140	1/1	44	15516
		3	No exact match	Thioredoxin peroxidase	212	11/1	29	23910
	GCU_14	1	GAA37250.1	Ferritin heavy chain	173	40/10	1317	20169
		2	No exact match	Thioredoxin peroxidase	212	3/2	104	23910
		3	GAA57227.1	Propionyl-CoA carboxylase alpha chain	764	1/1	34	84959
		4	GAA52525.1	SID1 transmembrane family member 1	717	1/1	18	82482
	GCU_15	1	GAA37250.1	Ferritin heavy chain	173	20/9	718	20169
		2	No exact match	Thioredoxin peroxidase	212	21/6	362	23910
		3	GAA56155.1	Hypothetical protein	140	1/1	80	15516
		4	GAA48299.1	Acylphosphatase	52	1/1	26	6007
	GCU_16	1	GAA37250.1	Ferritin heavy chain	173	24/8	745	20169
		2	No exact match	Thioredoxin peroxidase	212	10/6	218	23910
		3	GAA55864.1	Ferritin, chloroplastic	187	3/3	133	21189
		4	GAA30369.2	Natterin-4	156	3/2	118	16853
		5	GAA52057.1	Hypothetical protein	156	1/1	89	17354
		6	GAA55941.1	Lysosome-associated membrane glycoprotein	244	1/1	89	27538
		7	GAA27649.2	Lysosomal alpha-mannosidase	1021	2/1	79	115385
		8	GAA56155.1	Hypothetical protein	140	1/1	66	15516
		9	GAA47648.1	Receptor expression-enhancing protein 5	455	2/1	55	52523
		10	GAA54059.1	Cu/Zn superoxide dismutase	152	1/1	28	15702
	GCU_17	1	GAA28380.1	Glyceraldehyde-3-phosphate dehydrogenase	337	13/7	478	36660
		2	GAA50927.1	Fructose-bisphosphate aldolase class I	362	6/4	223	39946
		3	GAA48684.1	Annexin A7	349	5/4	194	39323
		4	GAA49129.1	Malate dehydrogenase	308	2/2	75	34459
		5	GAA51460.1	Formiminoglutamase	339	1/1	48	37810
		6	GAA49762.1	Retinal dehydrogenase 1	488	1/1	40	53002
		7	GAA54025.1	Fructose-bisphosphate aldolase class I	873	1/1	31	98805
		8	GAA51537.1	Hypothetical protein CLF_106349	486	1/1	17	56481
		9	GAA30506.2	SNF-related serine/threonine-protein kinase	1441	1/1	13	161075
	GCU_18	1	GAA49762.1	Retinal dehydrogenase 1	488	28/14	900	53002
		2	GAA49763.1	Retinal dehydrogenase 1	488	24/11	793	53116
		3	GAA51601.1	Enolase / Enolase	431	18/8	673	46566
		4	GAA52400.1	Phosphoglycerate kinase	415	9/5	272	44993
		5	GAA30384.2	Severin	358	8/7	221	41092
		6	GAA54374.1	Basement membrane-specific heparan sulfate proteoglycan core protein	6814	7/6	206	763875
		7	GAA48476.1	Citrate synthase	399	6/4	178	44890
		8	GAA54621.1	Plastin-2	648	3/2	127	73977
		9	GAA54204.1	Leucine aminopeptidase	519	2/2	125	56545
		10	GAA31650.1	Urocanate hydratase	663	2/1	82	73944
		11	GAA52848.1	6-phosphogluconate dehydrogenase	298	1/1	78	32355
		12	GAA53679.1	6-phosphogluconate dehydrogenase	243	1/1	75	27085
		13	GAA53169.1	Malate dehydrogenase	225	1/1	72	24403
		14	GAA52216.1	Alanine aminotransferase 1	431	1/1	68	48277
		15	GAA52499.1	Isocitrate dehydrogenase	358	2/1	67	41112
		16	GAA40480.2	CUB domain-containing protein 2	777	1/1	59	88046
		17	GAA56719.1	Myoglobin	100	1/1	56	17017
		18	GAA53751.1	Glutamate dehydrogenase (NAD(P)+)	551	2/1	53	61644
		19	GAA31496.2	Kynurenine---oxoglutarate transaminase	436	1/1	48	49361
		20	GAA33791.2	Prostaglandin-H2 D-isomerase	213	1/1	47	24765
		21	GAA50927.1	Fructose-bisphosphate aldolase class I	362	1/1	46	39946
		22	GAA28380.1	Glyceraldehyde-3-phosphate dehydrogenase	337	1/1	44	36660
		23	GAA48377.1	Cystathionine gamma-lyase	415	1/1	34	46822
		24	GAA52477.1	Calpain	768	2/1	34	88403
		25	GAA43294.2	Glycine amidinotransferase, mitochondrial	413	1/1	23	47454
		26	GAA52121.1	Glutamate receptor ionotropic kainate 3	800	1/1	21	91973
	GCU_19	1	GAA33791.2	Prostaglandin-H2 D-isomerase	213	2/1	55	24765
		2	GAA28522.2	Carboxymethylenebutenolidase homolog	319	1/1	48	35299
		3	GAA51255.1	Carbonic anhydrase	145	1/1	40	16186
		4	GAA53914.1	Hydroxyacylglutathione hydrolase	268	1/1	38	29980
		5	GAA58040.1	Hypothetical protein CLF_113475	162	1/1	20	18163
	GCU_20	1	GAA33791.2	Prostaglandin-H2 D-isomerase	213	32/12	799	24765
		2	GAA53914.1	Hydroxyacylglutathione hydrolase	268	2/1	102	29980
		3	GAA50993.1	Triosephosphate isomerase (TIM)	229	2/1	84	25595
		4	GAA54851.1	Prostaglandin-H2 D-isomerase	212	1/1	82	24589
		5	GAA56719.1	Myoglobin	100	1/1	60	17017
		6	GAA56894.1	Fructose-1,6-bisphosphatase I	346	1/1	57	37967
		7	GAA34234.2	Glutathione S-transferase omega-1	281	2/2	44	31877
		8	GAA53512.1	20S proteasome subunit alpha 2	313	1/1	43	35158
		9	GAA28522.2	Carboxymethylenebutenolidase homolog	319	1/1	42	35299
		10	GAA30025.2	Glutathione S-transferase	232	1/1	38	26699
		11	GAA54849.1	Prostaglandin-H2 D-isomerase	140	1/1	34	16148
		12	GAA48053.1	Hypothetical protein CLF_101122	899	1/11	24	101052
		13	GAA55194.1	Disabled homolog 2-interacting protein	637	1/1	15	70707
	GCU_21	1	GAA30025.2	Glutathione S-transferase	232	33/11	860	26699
		2	GAA50904.1	Glutathione S-transferase	205	2/2	81	23941
		3	GAA56719.1	Myoglobin	100	2/1	71	17017
		4	GAA54851.1	Prostaglandin-H2 D-isomerase	212	1/1	56	24589
		5	GAA50064.1	Phosphatidylinositol glycan class O	816	1/1	14	92209
