# Supplementary material for: Proteomic Profiling of an Exosome-Enriched Extracellular Vesicle Fraction and Structural Characterization of SMPDL3A in the Carcinogenic Liver Fluke Clonorchis sinensis
Source: Int J Mol Sci. 2026 Jan 9;27(2):682. doi: 10.3390/ijms27020682 (PMC12841337; doi:10.3390/ijms27020682)
Supplement: Supplementary file 1 [file ijms-27-00682-s001.zip › Suppl Table S3. ESP-only proteins.xlsx]

## Sheet: 386618
	Supplemental Table S3 . ESP-only proteins of Clonorchis sinensis identified by LC-MS/MS in this study.
	Accession number	Length (aa)	Protein name	Positions in PAGE gel (section number)
	Against Korean isolate proteome
	KAG5448104.1	1413	SNF- serine/threonine-protein kinase	GCU_17
	KAG5451022.1	998	GPI ethanolamine phosphate transferase 3	GCU_21
	KAG5447043.1	968	Glutamate receptor ionotropic, kainate 3	GCU_18
	KAG5452331.1	844	Hypothetical protein CSKR_112800	GCU_20
	KAG5454186.1	756	Calpain	GCU_18
	KAG5450117.1	701	Urocanate hydratase	GCU_18
	KAG5451226.1	648	Plastin-2	GCU_18
	KAG5452295.1	574	Putative GTP-binding protein 6	GCU_18
	KAG5443490.1	498	Glycerol-3-phosphate O-acyltransferase 2	GCU_18
	KAG5451686.1	488	Retinal dehydrogenase 1	GCU_18
	KAG5446790.1	465	Citrate synthase, mitochondrial	GCU_18
	KAG5453564.1	451	NAD-dependent isocitrate dehydrogenase	GCU_18
	KAG5441798.1	436	Kynurenine--oxoglutarate transaminase 3	GCU_18
	KAG5442986.1	434	Acetyl-CoA acetyltransferase, mitochondrial	GCU_18
	KAG5444113.1	415	Cystathionine gamma-lyase	GCU_18
	KAG5446622.1	415	Phosphoglycerate kinase	GCU_18
	KAG5454262.1	413	Glycine amidinotransferase, mitochondrial	GCU_18
	KAG5441779.1	389	Malate dehydrogenase, NAD-dependent	GCU_18
	KAG5451486.1	358	Severin	GCU_18
	KAG5442083.1	329	Cytosolic malate dehydrogenase, NAD-dependent	GCU_17
	KAG5443889.1	255	Carbonic anhydrase 2	GCU_19
	KAG5442377.1	252	Triosephosphate isomerase	GCU_19 and 20
	KAG5445040.1	246	Glutathione S-transferase omega-1	GCU_20
	KAG5442460.1	219	Glutathione S-transferase Mu 3	GCU_21
	KAG5453142.1	212	Glutathione S-transferase class-mu 28 kDa isozyme	GCU_20
	KAG5448806.1	190	Hypothetical protein CSKR_111514	GCU_18
	KAG5451921.1	150	Globin-3	GCU_18, 20, and 21
	KAG5451851.1	112	Hypothetical protein CSKR_201538	GCU_19
	Against Chinese isolate proteome
	GAA50064.1	816	Phosphatidylinositol glycan class O	GCU_21
	GAA52121.1	800	Glutamate receptor ionotropic kainate 3	GCU_18
	GAA52477.1	768	Calpain	GCU_18
	GAA31650.1	663	Urocanate hydratase	GCU_18
	GAA54621.1	648	Plastin-2	GCU_18
	GAA55194.1	637	Disabled homolog 2-interacting protein	GCU_20
	GAA49763.1	488	Retinal dehydrogenase 1	GCU_18
	GAA51537.1	486	Hypothetical protein CLF_106349	GCU_17
	GAA31496.2	436	Kynurenine---oxoglutarate transaminase	GCU_18
	GAA52216.1	431	Alanine aminotransferase 1	GCU_18
	GAA52400.1	415	Phosphoglycerate kinase	GCU_18
	GAA43294.2	413	Glycine amidinotransferase, mitochondrial	GCU_18
	GAA48476.1	399	Citrate synthase	GCU_18
	GAA30384.2	358	Severin	GCU_18
	GAA52499.1	358	Isocitrate dehydrogenase	GCU_18
	GAA51460.1	339	Formiminoglutamase	GCU_17
	GAA28522.2	319	Carboxymethylenebutenolidase homolog	GCU_19 and 20
	GAA49129.1	308	Malate dehydrogenase	GCU_17
	GAA52848.1	298	6-phosphogluconate dehydrogenase	GCU_18
	GAA34234.2	281	Glutathione S-transferase omega-1	GCU_20
	GAA53914.1	268	Hydroxyacylglutathione hydrolase	GCU_19 and 20
	GAA50993.1	229	Triosephosphate isomerase (TIM)	GCU_20
	GAA53169.1	225	Malate dehydrogenase	GCU_18
	GAA50904.1	205	Glutathione S-transferase	GCU_21
	GAA58040.1	162	Hypothetical protein CLF_113475	GCU_19
	GAA51255.1	145	Carbonic anhydrase	GCU_19
	GAA54849.1	140	Prostaglandin-H2 D-isomerase	GCU_20
	GAA56719.1	100	Myoglobin	GCU_18, 20, and 21
