# Supplementary material for: Proteomic Profiling of an Exosome-Enriched Extracellular Vesicle Fraction and Structural Characterization of SMPDL3A in the Carcinogenic Liver Fluke Clonorchis sinensis
Source: Int J Mol Sci. 2026 Jan 9;27(2):682. doi: 10.3390/ijms27020682 (PMC12841337; doi:10.3390/ijms27020682)
Supplement: Supplementary file 1 [file ijms-27-00682-s001.zip › Suppl Table S4. Exosomal proteins identified in the Korean isolate proteme.xlsx]

## Sheet: 386618
	Supplemental Table S4. Clonorchis sinensis exosomal proteins identified by LC-MS/MS against the Korean isolate proteome.
	Accession number	Length (aa)	Identical protein	Name (KAG/GAA series)b	Positions in PAGE gel (section number)
			(query coverage / identity)a
	KAG5449807.1	6054	GAA54374.1 (100% / 99.83%)	Hypothetical protein CSKR_201048 / Basement membrane-specific heparan sulfate proteoglycan core protein	GCU_1-3, and 18
	KAG5451049.1	3115	GAA51929.1 (78% / 98.52%)	Hypothetical protein CSKR_105603 / Helicase domino	GCU_1
	KAG5441063.1	2252	GAA33950.2 (63% / 99.93%)	Neurexin-3 / Fibropellin-1	GCU_1
	KAG5450669.1	2060	GAA52352.1 (92% / 99.94%)	Myoferlin / Myoferlin	GCU_4
	KAG5441692.1	1853	GAA52866.1 (82% / 99.65%)	Hypothetical protein CSKR_103172 / Nuclear pore complex protein Nup133	GCU_8
	KAG5454122.1	1820	GAA49696.1 (75% / 90.78%)	Cyclin-dependent kinase 15 / Cyclin-dependent kinase 14	GCU_2
	KAG5450575.1	1723	GAA37250.1 (100% / 100%)	Ferritin-2 heavy chain / Ferritin heavy chain	GCU_7, 9, 10, and 12-16
	KAG5444708.1	1646	GAA55333.1 (88% / 97.26%)	Glycogen debranching enzyme / Glycogen debranching enzyme	GCU_3 and 4
	KAG5443329.1	1591	GAA49598.1 (100% / 99.69%)	Hypothetical protein CSKR_107278 / GPI-anchored surface glycoprotein	GCU_1-7, 9, and 10
	KAG5446423.1	1468	GAA29501.2 (86% / 99.60%)	Elongation factor-like GTPase 1 / Ribosome assembly protein 1	GUC_9
	KAG5452013.1	1437	GAA51719.1 (98% / 71.19%)	Hypothetical protein CSKR_110863 / Putative cys1 protein	GCU_3-6, 9, 12, and 16
	KAG5443362.1	1333	GAA27551.2 (60% / 99.63%)	Putative beta-D-xylosidase 7 / Putative beta-D-xylosidase 7	GCU_4
	KAG5451955.1	1261	GAA54706.1 (98% / 58.07%)	Multidrug resistance protein 1 / Multidrug resistance protein 1	GCU_1
	KAG5449214.1	1092	GAA54881.1 ((70% / 79.94%)	Beta-hexosaminidase subunit beta / Hexosaminidase	GCU_4
	KAG5453058.1	1073	GAA27649.2 (87% / 100%)	Lysosomal alpha-mannosidase / Lysosomal alpha-mannosidase	GCU_12 and 16
	KAG5452075.1	1045	GAA37010.2 (99% / 97.01%)	Methylated-DNA--protein-cysteine methyltransferase / Polypeptide N-acetylglucosaminyltransferase	GCU_6
	KAG5442926.1	1031	GAA54179.1 (94% / 99.79%)	Exosome RNA helicase MTR4 / ATP-dependent RNA helicase DOB1	GCU_11
	KAG5441067.1	1020	GAA27822.2 (99% / 97.34%)	Sodium/potassium-transporting ATPase subunit alpha / Na+/K+ transporting ATPase subunit alpha K01539 sodium/potassium-transporting ATPase subunit alpha	GCU_1
	KAG5445521.1	999	GAA51591.1 (85% / 99.63%)	Eukaryotic translation initiation factor 3 subunit A / Translation initiation factor 3 subunit A	GCU_5
	KAG5453827.1	946	GAA52525.1 (74% / 98.74%)	SID1 transmembrane member 1 /	GCU_8, 10, and 14
	KAG5449949.1	904	GAA30540.2 (100% / 99.78%)	Lysosomal alpha-glucosidase / Lysosomal alpha-glucosidase	GCU_1-3
	KAG5447496.1	895	GAA53645.1 (95% / 84.51%)	Major vault protein / Major vault protein	GCU_2-4, 7, and 8
	KAG5444452.1	888	GAA50777.1 (88% / 99.49%)	Hypothetical protein CSKR_101874 / NEDD4-binding protein 2-like protein 2	GUC_9
	KAG5446042.1	885	GAA55954.1 (97% / 63.05%)	TRPM8 channel-associated factor 2 / Hypothetical protein CLF_109447	GCU_3-5
	KAG5452947.1	884	GAA33469.2 (88% / 99.87%)	Glycogen phosphorylase, liver form / Starch phosphorylase	GCU_5
	KAG5453194.1	840	GAA36428.2 (80% / 100%)	Glycogen phosphorylase, muscle form / Starch phosphorylase	GCU_3 and 4
	KAG5446170.1	837	GAA36539.2 (74% / 99.84%)	Rhophilin, Rho GTPase binding protein / Programmed cell death 6-interacting protein	GCU_3
	KAG5454617.1	817	GAA29237.2 (96% / 88.57%)	Hypothetical protein CSKR_106009 / Hypothetical protein CLF_106529	GCU_2
	KAG5448752.1	811	GAA54838.1 (100% / 99.88%)	Proton channel OtopLc / Otopetrin	GCU_5
	KAG5442329.1	752	GAA57227.1 (100% / 98.43%)	Propionyl-CoA carboxylase alpha chain, mitochondrial / Propionyl-CoA carboxylase alpha chain	GCU_3-5, 7, and 14
	KAG5453005.1	748	GAA55405.1 (98% / 85.98%)	Hypothetical protein CSKR_109425 / Basement membrane-specific heparan sulfate proteoglycan core protein	GCU_1 and 2
	KAG5445074.1	705	GAA55183.1 (100% / 99.72%)	Histidine ammonia-lyase / Histidine ammonia-lyase	GCU_5
	KAG5442557.1	663	GAA53374.1 (90% / 87.25%)	Metallophosphoesterase 1 / Proteasome subunit beta type-5	GCU_12
	KAG5443664.1	659	GAA49969.1 (86% / 93.16%)	Cytoplasmic dynein 1 intermediate chain / Cytosolic dynein intermediate chain	GCU_5
	KAG5451695.1	643	GAA53679.1 (91% / 99.55%)	6-phosphogluconate dehydrogenase, decarboxylating / 6-phosphogluconate dehydrogenase	GCU_12 and 18
	KAG5454370.1	591	GAA52972.1 (52% / 94.84%)	Natural resistance-associated macrophage protein 2 / Natural resistance-associated macrophage protein	GCU_11
	KAG5442653.1	574	GAA51736.1 (93% / 100%)	Propionyl-CoA carboxylase beta chain, mitochondrial / Propionyl-CoA carboxylase beta chain	GCU_5-7 and 10
	KAG5451689.1	571	GAA56729.1 (97% / 99.82%)	60 kDa heat shock protein, mitochondrial / Chaperonin GroEL	GCU_5
	KAG5446934.1	568	GAA55663.1 (45% / 98.84%)	Coiled-coil domain-containing protein 103 / Coiled-coil domain-containing protein 103	GCU_1
	KAG5451568.1	553	GAA55769.1 (100% / 99.64%)	Fatty acid amide hydrolase / Fatty acid amide hydrolase	GCU_5
	KAG5446047.1	552	GAA55952.1 (90% / 99.20%)	TRPM8 channel-associated factor 3 / Protein FAM115C	GUC_9
	KAG5444631.1	533	GAA53751.1 (96% / 100%)	Glutamate dehydrogenase / Glutamate dehydrogenase	GCU_5-7 and 18
	KAG5445460.1	519	GAA54204.1 (100% / 100%)	Leucyl aminopeptidase yscIV / Leucyl aminopeptidase	GCU_5-7, 12, and 18
	KAG5443565.1	515	No significant match	Hypothetical protein CSKR_101130	GCU_6
	KAG5450044.1	513	GAA48217.1 (97% / 90.14%)	Annexin A11 / Annexin A6	GCU_6
	KAG5450953.1	506	GAA27364.2 (100% / 100%)	UTP--glucose-1-phosphate uridylyltransferase / UTP--glucose-1-phosphate uridylyltransferase	GCU_6
	KAG5455184.1	504	GAA52175.1 (25% / 100%)	Dye-decolorizing peroxidase YfeX / Hypothetical protein CLF_107459, partial	GCU_10
	KAG5455085.1	498	GAA33847.2 (100% / 100%)	Acid sphingomyelinase-like phosphodiesterase 3a / Acid sphingomyelinase-like phosphodiesterase 3a	GCU_4
	KAG5451687.1	488	GAA49762.1 (100% / 99.39%)	Retinal dehydrogenase 1 / Retinal dehydrogenase 1	GCU_6, 17, and 18
	KAG5449009.1	480	GAA48339.1 (52% / 100%)	Carnitine O-acetyltransferase mitochondrial / 4-hydroxybutyrate coenzyme A transferase	GCU_6 and 9
	KAG5449010.1	478	GAA48340.1 (59% / 100%)	Carnitine O-acetyltransferase mitochondrial / Dynein heavy chain 10 axonemal	GCU_7
	KAG5451579.1	476	GAA27975.2 (100% / 99.79%)	Tyrosinase precursor (monophenol monooxygenase) / Tyrosinase	GCU_5-7
	KAG5452746.1	473	GAA51984.1 (65% / 97.76%)	Dipeptidyl peptidase 2 / Dipeptidyl peptidase 2	GCU_5
	KAG5449163.1	451	GAA33660.1 (92% / 99.76%)	Tubulin alpha chain	GCU_6
	KAG5447609.1	451	GAA37337.2 (99% / 100%)	Tubulin alpha-1A chain / Tubulin alpha	GCU_6 and 7
	KAG5452195.1	445	No significant match	Proteasome subunit alpha type-5	GCU_12
	KAG5441684.1	438	GAA49178.1 (99% / 99.31%)	Calpain-A / Calpain-B	GCU_3
	KAG5450731.1	435	GAA36869.2 (99% / 100%)	Alpha-N-acetylgalactosaminidase / Alpha-galactosidase	GCU_7 and 8
	KAG5449997.1	432	GAA42795.2 (99% / 100%)	Hemoglobinase / Legumain	GUC_9 and 16
	KAG5442501.1	431	GAA51601.1 (100% / 100%)	Enolase / Enolase	GCU_7, 9, and 18
	KAG5449894.1	403	GAA36105.2 (91% / 100%)	Annexin A6 / Annexin A6	GUC_9
	KAG5448797.1	390	GAA28814.1 (100% / 100%)	cAMP-dependent protein kinase catalytic subunit alpha / Protein kinase A	GCU_1, 2, 12, and 18
	KAG5449694.1	376	GAA38388.1 (100% / 100%)	Actin / Actin beta/gamma 1	GCU_8
	KAG5448193.1	370	GAA54677.1 (100% / 100%)	Hypothetical protein CSKR_105699 / Hypothetical protein	GCU_5
	KAG5450815.1	363	GAA54025.1 (100% / 100%)	Fructose-bisphosphate aldolase / Fructose-bisphosphate aldolase class I	GUC_9 and 17
	KAG5447444.1	362	GAA50927.1 (100% / 100%)	Fructose-bisphosphate aldolase / Fructose-bisphosphate aldolase class I	GCU_7, 9, 10, 17, and 18
	KAG5449895.1	357	GAA48684.1 (93% / 58.62%)	Annexin B11 / Annexin A7	GUC_9 and 17
	KAG5441177.1	346	GAA56894.1 (100% / 100%)	Fructose-1,6-bisphosphatase / Fructose-1,6-bisphosphatase I	GCU_1 and 20
	KAG5448494.1	337	GAA28380.1 (100% / 100%)	Glyceraldehyde-3-phosphate dehydrogenase / Glyceraldehyde-3-phosphate dehydrogenase	GUC_9, 17, and 18
	KAG5450630.1	327	No significant match	Cathepsin L	GCU_12
	KAG5448399.1	326	No significant match	Cathepsin L	GCU_7, 9-14, 20, and 21
	KAG5446721.1	310	GAA40480.2 (92% / 90.24%)	Tolloid-like protein 2 / CUB domain-containing protein 2	GCU_1, 6, 7, and 18
	KAG5449134.1	306	GAA48733.1 (98% / 100%)	Syntenin-1 / Syntenin-1	GUC_9
	KAG5441958.1	297	GAA28522.2 (90% / 98.89%)	Carboxymethylenebutenolidase / Carboxymethylenebutenolidase homolog	GCU_19 and 20
	KAG5443748.1	268	GAA53914.1 (100% / 99.63%)	Hydroxyacylglutathione hydrolase, mitochondrial / Hydroxyacylglutathione hydrolase	GCU_19 and 20
	KAG5449632.1	248	GAA55137.1 (93% / 100%)	Proteasome subunit alpha type-4 / 20S proteasome subunit alpha 3	GCU_11
	KAG5450696.1	247	GAA49799.1 (57% / 100%)	Proteasome subunit alpha type-6 / Proteasome subunit alpha type-6	GCU_12
	KAG5441699.1	247	GAA56152.1 (80% / 95.22%)	Endophilin-B1 / Endophilin-B1	GCU_11
	KAG5455060.1	244	GAA53711.1 (38% / 98.94%)	Proteasome subunit beta type-4 / 20S proteasome subunit beta 7	GCU_12
	KAG5454905.1	235	GAA53512.1 (73% / 87.83%)	Proteasome subunit alpha type-2 / 20S proteasome subunit alpha 2	GCU_12
	KAG5453612.1	221	GAA50199.1 (90% / 99.50%)	23 kDa integral membrane protein / CD63 antigen	GCU_1-5
	KAG5442528.1	218	GAA54059.1 (69% / 100%)	Superoxide dismutase [Cu-Zn], chloroplastic / Cu/Zn superoxide dismutase	GCU_16
	KAG5442088.1	218	GAA30025.2 (100% / 93.97%)	Glutathione S-transferase class-mu 26 kDa isozyme 1 / Glutathione S-transferase	GCU_12, 20, and 21
	KAG5453121.1	213	GAA33791.2 (100% / 99.53%)	Glutathione S-transferase class-mu 28 kDa isozyme / Prostaglandin-H2 D-isomerase	GCU_12 and 18-20
	KAG5453139.1	212	GAA54851.1 (100% / 100%)	Glutathione S-transferase class-mu 28 kDa isozyme / Prostaglandin-H2 D-isomerase	GCU_12, 20, and 21
	KAG5451864.1	212	GAA30671.2 (100% / 100%)	Thioredoxin peroxidase / Thioredoxin peroxidase	GCU_12-16
	KAG5450482.1	187	GAA55864.1 (100% / 100%)	Ferritin, chloroplastic / Ferritin, chloroplastic	GCU_16
	KAG5454311.1	185	GAA47648.1 (94% / 98.85%)	Receptor expression-enhancing protein 5 / Receptor expression-enhancing protein 5	GCU_16
	KAG5454719.1	162	GAA55998.1 (88% / 98.60%)	Heme binding / Peptidyl-prolyl isomerase F (cyclophilin F)	GCU_16
	KAG5442288.1	156	GAA52057.1 (100% / 100%)	Hypothetical protein CSKR_104862 / Hypothetical protein	GCU_16
	KAG5441809.1	156	GAA30369.2 (100% / 100%)	Hypothetical protein CSKR_113299 / Natterin-4	GCU_16
	KAG5454639.1	155	No significant match	Hypothetical protein CSKR_106030	GCU_12
	KAG5441702.1	140	GAA56155.1 (100% / 100%)	Hypothetical protein CSKR_103164 / Hypothetical protein	GCU_13, 15, and 16
	KAG5452581.1	122	No significant match	Histone H2B.1/H2B.2	GCU_4
	KAG5441701.1	100	No significant match	Hypothetical protein CSKR_103165	GCU_2
	KAG5450543.1	98	No significant match	Hypothetical protein CSKR_201215	GCU_4
	KAG5443945.1	51	GAA52161.1 (100% / 100%)	Proteasome subunit beta type-2 / 20S proteasome subunit beta 4	GCU_12
	aThe identical proteins were retrieved from the GenBank database derived from BioProject PRJDA72781 (Chinese isolate) through the BLASTp analysis (E-value = 0.0; % identity > 90%). Entries exhibiting identity values lower than 90% were presented in italisized letters, when the values were due to highly diverged sequences restricted within narrow segmental regions. bKAG and GAA series proteins wer…
